# Supplementary material for: The Key Role of Purine Metabolism in the Folate-Dependent Phenotype of Autism Spectrum Disorders: An In Silico Analysis
Source: Metabolites. 2020 May 6;10(5):184. doi: 10.3390/metabo10050184 (PMC7281253; doi:10.3390/metabo10050184)
Supplement: Supplementary file 1 [file metabolites-10-00184-s001.zip]

Archive with 1 entries (1 files):
- metabolites-763856-supplementary.xlsx
