# Supplementary material for: The Key Role of Purine Metabolism in the Folate-Dependent Phenotype of Autism Spectrum Disorders: An In Silico Analysis
Source: Metabolites. 2020 May 6;10(5):184. doi: 10.3390/metabo10050184 (PMC7281253; doi:10.3390/metabo10050184)
Supplement: Supplementary file 1 [file metabolites-10-00184-s001.zip › metabolites-763856-supplementary.xlsx]

## Sheet: Recon
HGNC_id	gene-name	in SFARI	enzName	nBlocked	IntersectFract_gene	IntersectFract_folDepl	Jaccard	Jaccard_generalised	nBlockedParcial	BH4_blockAccumulation	BH4_blockFractAccumulation	BH4_maxFluxInCycle	SAM_blockAccumulation	SAM_blockFractAccumulation	SAM_maxFluxInCycle	IMP_blockAccumulation	IMP_blockFractAccumulation	IMPproducing_ATIC_rxn	ATP_blockAccumulation	ATP_blockFractAccumulation	someRxn1	ADP_blockAccumulation	ADP_blockFractAccumulation	someRxn2	AMP_blockAccumulation	AMP_blockFractAccumulation	someRxn3	met_L_blockAccumulation	met_L_blockFractAccumulation	someRxn4
HGNC:4163	GART	0	phosphoribosylglycinamide formyltransferase, phosphoribosylglycinamide synthetase, phosphoribosylaminoimidazole synthetase	688	0.998547	0.903947	0.90276	0.886216	15	2	1	1000	2	1	1000	2	1	0	2	1	1000	2	1	1000	2	1	1000	0	0	1000
HGNC:9238	PPAT	0	phosphoribosyl pyrophosphate amidotransferase	689	0.997097	0.903947	0.901575	0.885075	15	2	1	1000	2	1	1000	2	1	0	2	1	1000	2	1	1000	2	1	1000	0	0	1000
HGNC:8863	PFAS	0	phosphoribosylformylglycinamidine synthase	686	1	0.902632	0.902632	0.886069	15	2	1	1000	2	1	1000	2	1	0	2	1	1000	2	1	1000	2	1	1000	0	0	1000
HGNC:8587	PAICS	0	phosphoribosylaminoimidazole carboxylase and phosphoribosylaminoimidazolesuccinocarboxamide synthase	684	1	0.9	0.9	0.883487	15	2	1	1000	2	1	1000	2	1	0	2	1	1000	2	1	1000	2	1	1000	0	0	1000
HGNC:291	ADSL	1	adenylosuccinate lyase	683	1	0.898684	0.898684	0.882197	15	2	1	1000	2	1	1000	2	1	0	2	1	1000	2	1	1000	2	1	1000	0	0	1000
HGNC:794	ATIC	0	5-aminoimidazole-4-carboxamide ribonucleotide formyltransferase/IMP cyclohydrolase	681	1	0.896053	0.896053	0.879615	15	2	1	1000	2	1	1000	2	1	0	2	1	1000	2	1	1000	2	1	1000	0	0	1000
HGNC:25686	PPCS	0	phosphopantothenoylcysteine synthetase	526	0.984791	0.681579	0.674479	0.661843	0	0	0	1000	0	0	1000	0	0	-721.861	0	0	1000	0	0	1000	0	0	1000	0	0	1000
HGNC:29932	COASY	0	Coenzyme A synthase	517	0.998066	0.678947	0.678055	0.665237	0	0	0	1000	0	0	1000	0	0	-721.861	0	0	1000	0	0	1000	0	0	1000	0	0	1000
HGNC:2330	CPT2	1	carnitine palmitoyltransferase 2	140	0.971429	0.178947	0.17801	0.181189	742	0	0.027	1000	0	0.027	1000	0	0.011	-714.286	0	0	1000	0	0	1000	0	0.011	1000	0	0	1000
HGNC:4801	HADHA	0	hydroxyacyl-CoA dehydrogenase/3-ketoacyl-CoA thiolase/enoyl-CoA hydratase (trifunctional protein), alpha subunit	90	1	0.118421	0.118421	0.128954	718	0	0.027	1000	0	0.027	1000	0	0.011	-714.286	0	0	1000	0	0	1000	0	0.011	1000	0	0	1000
HGNC:3574	FADS1	0	fatty acid desaturase 1	236	0.360169	0.111842	0.0933041	0.0921614	31	0	0	1000	0	0	1000	0	0	-721.861	0	0	1000	0	0	1000	0	0	1000	0	0	1000
HGNC:3247	EHHADH	0	enoyl-CoA hydratase and 3-hydroxyacyl CoA dehydrogenase	84	0.904762	0.1	0.0989583	0.112418	1137	0	0.027	1000	0	0.027	1000	0	0.011	-714.286	0	0	1000	0	0	1000	0	0.011	1000	0	0	1000
HGNC:82	ACAA1	0	acetyl-CoA acyltransferase 1	71	0.887324	0.0828947	0.0820312	0.0829802	633	0	0	1000	0	0	1000	0	0	-721.861	0	0	1000	0	0	1000	0	0	1000	0	0	1000
HGNC:4803	HADHB	0	hydroxyacyl-CoA dehydrogenase/3-ketoacyl-CoA thiolase/enoyl-CoA hydratase (trifunctional protein), beta subunit	63	1	0.0828947	0.0828947	0.0827735	108	0	0	1000	0	0	1000	0	0	-721.861	0	0	1000	0	0	1000	0	0	1000	0	0	1000
HGNC:119	ACOX1	0	acyl-CoA oxidase 1	61	0.868852	0.0697368	0.0690104	0.0683541	92	0	0	1000	0	0	1000	0	0	-721.861	0	0	1000	0	0	1000	0	0	1000	0	0	1000
HGNC:92	ACADVL	0	acyl-CoA dehydrogenase, very long chain	50	1	0.0657895	0.0657895	0.0645442	0	0	0	1000	0	0	1000	0	0	-721.861	0	0	1000	0	0	1000	0	0	1000	0	0	1000
HGNC:5213	HSD17B4	0	hydroxysteroid 17-beta dehydrogenase 4	62	0.709677	0.0578947	0.0565553	0.0712896	698	0	0.027	1000	0	0.027	1000	0	0.011	-714.286	0	0	1000	0	0	1000	0	0.011	1000	0	0	1000
HGNC:1421	SLC25A20	0	solute carrier family 25 member 20	44	0.931818	0.0539474	0.0537353	0.0756411	707	0	0.027	1000	0	0.027	1000	0	0.011	-714.286	0	0	1000	0	0	1000	0	0.011	1000	0	0	1000
HGNC:12437	TXNRD1	0	thioredoxin reductase 1	69	0.57971	0.0526316	0.0506971	0.0498288	2	0	0	1000	0	0	1000	0	0	-721.861	0	0	1000	0	0	1000	0	0	1000	0	0	1000
HGNC:2754	DECR2	0	2,4-dienoyl-CoA reductase 2	29	1	0.0381579	0.0381579	0.0436961	653	0	0	1000	0	0	1000	0	0	-721.861	0	0	1000	0	0	1000	0	0	1000	0	0	1000
HGNC:3824	FPGS	0	folylpolyglutamate synthase	29	1	0.0381579	0.0381579	0.0374356	0	0	0	1000	0	0	1000	0	0	-721.861	0	0	1000	0	0	1000	0	0	1000	0	0	1000
HGNC:2328	CPT1A	0	carnitine palmitoyltransferase 1A	27	1	0.0355263	0.0355263	0.0365212	228	0	0	1000	0	0	1000	0	0	-721.861	0	0	1000	0	0	1000	0	0	1000	0	0	1000
HGNC:2690	DBI	0	diazepam binding inhibitor, acyl-CoA binding protein	35	0.771429	0.0355263	0.0351562	0.0346788	7	0	0	1000	0	0	1000	0	0	-721.861	0	0	1000	0	0	1000	0	0	1000	0	0	1000
HGNC:1424	CAD	0	carbamoyl-phosphate synthetase 2, aspartate transcarbamylase, and dihydroorotase	124	0.201613	0.0328947	0.0291036	0.0286622	0	0	0	1000	0	0	1000	0	0	-721.861	0	0	1000	0	0	1000	0	0	1000	0	0	1000
HGNC:2867	DHODH	0	dihydroorotate dehydrogenase (quinone)	118	0.211864	0.0328947	0.0293083	0.0288605	0	0	0	1000	0	0	1000	0	0	-721.861	0	0	1000	0	0	1000	0	0	1000	0	0	1000
HGNC:12563	UMPS	0	uridine monophosphate synthetase	116	0.215517	0.0328947	0.0293772	0.0289271	0	0	0	1000	0	0	1000	0	0	-721.861	0	0	1000	0	0	1000	0	0	1000	0	0	1000
HGNC:12441	TYMS	0	thymidylate synthetase	24	1	0.0315789	0.0315789	0.0309812	0	0	0	1000	0	0	1000	0	0	-721.861	0	0	1000	0	0	1000	0	0	1000	0	0	1000
HGNC:2649	CYP51A1	0	cytochrome P450 family 51 subfamily A member 1	272	0.0845588	0.0302632	0.0227948	0.0272158	1	0	0	1000	0	0	1000	0	0	-721.861	0	0	1000	0	0	1000	0	0	1000	0	0	1000
HGNC:2860	DHCR7	1	7-dehydrocholesterol reductase	244	0.0942623	0.0302632	0.0234455	0.0270758	0	0	0	1000	0	0	1000	0	0	-721.861	0	0	1000	0	0	1000	0	0	1000	0	0	1000
HGNC:3133	EBP	0	emopamil binding protein (sterol isomerase)	264	0.0871212	0.0302632	0.022977	0.027104	1	0	0	1000	0	0	1000	0	0	-721.861	0	0	1000	0	0	1000	0	0	1000	0	0	1000
HGNC:3629	FDFT1	0	farnesyl-diphosphate farnesyltransferase 1	277	0.0830325	0.0302632	0.0226824	0.0270829	1	0	0	1000	0	0	1000	0	0	-721.861	0	0	1000	0	0	1000	0	0	1000	0	0	1000
HGNC:5006	HMGCR	0	3-hydroxy-3-methylglutaryl-CoA reductase	341	0.0674487	0.0302632	0.0213358	0.0260518	1	0	0	1000	0	0	1000	0	0	-721.861	0	0	1000	0	0	1000	0	0	1000	0	0	1000
HGNC:6708	LSS	0	lanosterol synthase	274	0.0839416	0.0302632	0.0227498	0.0271625	1	0	0	1000	0	0	1000	0	0	-721.861	0	0	1000	0	0	1000	0	0	1000	0	0	1000
HGNC:10545	MSMO1	0	methylsterol monooxygenase 1	270	0.0851852	0.0302632	0.0228401	0.0272107	1	0	0	1000	0	0	1000	0	0	-721.861	0	0	1000	0	0	1000	0	0	1000	0	0	1000
HGNC:7529	MVD	0	mevalonate diphosphate decarboxylase	335	0.0686567	0.0302632	0.0214552	0.0261964	1	0	0	1000	0	0	1000	0	0	-721.861	0	0	1000	0	0	1000	0	0	1000	0	0	1000
HGNC:7530	MVK	0	mevalonate kinase	339	0.0678466	0.0302632	0.0213755	0.0260998	1	0	0	1000	0	0	1000	0	0	-721.861	0	0	1000	0	0	1000	0	0	1000	0	0	1000
HGNC:13398	NSDHL	0	NAD(P) dependent steroid dehydrogenase-like	269	0.0855019	0.0302632	0.0228628	0.027195	1	0	0	1000	0	0	1000	0	0	-721.861	0	0	1000	0	0	1000	0	0	1000	0	0	1000
HGNC:9141	PMVK	0	phosphomevalonate kinase	337	0.0682493	0.0302632	0.0214153	0.026148	1	0	0	1000	0	0	1000	0	0	-721.861	0	0	1000	0	0	1000	0	0	1000	0	0	1000
HGNC:11279	SQLE	0	squalene epoxidase	275	0.0836364	0.0302632	0.0227273	0.0271359	1	0	0	1000	0	0	1000	0	0	-721.861	0	0	1000	0	0	1000	0	0	1000	0	0	1000
HGNC:11863	TM7SF2	0	transmembrane 7 superfamily member 2	271	0.0848708	0.0302632	0.0228175	0.0272132	1	0	0	1000	0	0	1000	0	0	-721.861	0	0	1000	0	0	1000	0	0	1000	0	0	1000
HGNC:2753	DECR1	0	2,4-dienoyl-CoA reductase 1	22	1	0.0289474	0.0289474	0.0284472	2	0	0	1000	0	0	1000	0	0	-721.861	0	0	1000	0	0	1000	0	0	1000	0	0	1000
HGNC:3569	ACSL1	0	acyl-CoA synthetase long-chain family member 1	67	0.313433	0.0276316	0.0260546	0.0938598	803	0	0.027	1000	0	0.027	1000	0	0.011	-714.286	0	0	1000	0	0	1000	0	0.011	1000	0	0	1000
HGNC:3151	ECHS1	0	enoyl-CoA hydratase, short chain 1	21	1	0.0276316	0.0276316	0.0436208	696	0	0.027	1000	0	0.027	1000	0	0.011	-714.286	0	0	1000	0	0	1000	0	0.011	1000	0	0	1000
HGNC:986	BCKDHA	0	branched chain keto acid dehydrogenase E1, alpha polypeptide	23	0.869565	0.0263158	0.0262123	0.0263726	40	0	0	1000	0	0	1000	0	0	-721.861	0	0	1000	0	0	1000	0	0	1000	0	0	1000
HGNC:20910	AFMID	0	arylformamidase	49	0.387755	0.025	0.0240506	0.0236124	0	0	0	1000	0	0	1000	0	0	-721.861	0	0	1000	0	0	1000	0	0	1000	0	0	1000
HGNC:23287	ETHE1	0	ETHE1, persulfide dioxygenase	31	0.612903	0.025	0.0246114	0.0241527	0	0	0	1000	0	0	1000	0	0	-721.861	0	0	1000	0	0	1000	0	0	1000	0	0	1000
HGNC:4796	HAAO	0	3-hydroxyanthranilate 3,4-dioxygenase	36	0.527778	0.025	0.024453	0.0240001	0	0	0	1000	0	0	1000	0	0	-721.861	0	0	1000	0	0	1000	0	0	1000	0	0	1000
HGNC:6381	KMO	0	kynurenine 3-monooxygenase	44	0.431818	0.025	0.0242038	0.02376	0	0	0	1000	0	0	1000	0	0	-721.861	0	0	1000	0	0	1000	0	0	1000	0	0	1000
HGNC:6469	KYNU	0	kynureninase	40	0.475	0.025	0.0243278	0.0238795	0	0	0	1000	0	0	1000	0	0	-721.861	0	0	1000	0	0	1000	0	0	1000	0	0	1000
HGNC:3575	FADS2	0	fatty acid desaturase 2	25	0.72	0.0236842	0.0234681	0.0876973	835	0	0.027	1000	0	0.027	1000	0	0.011	-714.286	0	0	1000	0	0	1000	0	0.011	1000	0	0	1000
HGNC:2703	ECI1	0	enoyl-CoA delta isomerase 1	16	1	0.0210526	0.0210526	0.0206541	0	0	0	1000	0	0	1000	0	0	-721.861	0	0	1000	0	0	1000	0	0	1000	0	0	1000
HGNC:4193	GCH1	0	GTP cyclohydrolase 1	16	1	0.0210526	0.0210526	0.0206541	0	2	1	1000	0	0	1000	0	0	-721.861	0	0	1000	0	0	1000	0	0	1000	0	0	1000
HGNC:451	AMACR	0	alpha-methylacyl-CoA racemase	25	0.6	0.0197368	0.0194805	0.0193087	0	0	0	1000	0	0	1000	0	0	-721.861	0	0	1000	0	0	1000	0	0	1000	0	0	1000
HGNC:387	AKR1C4	0	aldo-keto reductase family 1 member C4	60	0.233333	0.0184211	0.0173697	0.0179661	0	0	0	1000	0	0	1000	0	0	-721.861	0	0	1000	0	0	1000	0	0	1000	0	0	1000
HGNC:388	AKR1D1	0	aldo-keto reductase family 1 member D1	52	0.269231	0.0184211	0.0175439	0.0179852	0	0	0	1000	0	0	1000	0	0	-721.861	0	0	1000	0	0	1000	0	0	1000	0	0	1000
HGNC:2653	CYP8B1	0	cytochrome P450 family 8 subfamily B member 1	55	0.254545	0.0184211	0.0174782	0.0179827	0	0	0	1000	0	0	1000	0	0	-721.861	0	0	1000	0	0	1000	0	0	1000	0	0	1000
HGNC:10996	SLC27A2	0	solute carrier family 27 member 2	27	0.518519	0.0184211	0.0181113	0.0308282	506	0	0.027	1000	0	0.027	1000	0	0.011	-714.286	0	0	1000	0	0	1000	0	0.011	1000	0	0	1000
HGNC:16526	ACSL5	0	acyl-CoA synthetase long-chain family member 5	20	0.6	0.0157895	0.015625	0.0153997	0	0	0	1000	0	0	1000	0	0	-721.861	0	0	1000	0	0	1000	0	0	1000	0	0	1000
HGNC:253	ADH5	0	alcohol dehydrogenase 5 (class III), chi polypeptide	23	0.521739	0.0157895	0.0155642	0.0159267	0	0	0	1000	0	0	1000	0	0	-721.861	0	0	1000	0	0	1000	0	0	1000	0	0	1000
HGNC:403	ALDH3A2	0	aldehyde dehydrogenase 3 family member A2	22	0.545455	0.0157895	0.0155844	0.0160062	46	0	0	1000	0	0	1000	0	0	-721.861	0	0	1000	0	0	1000	0	0	1000	0	0	1000
HGNC:7892	PNP	0	purine nucleoside phosphorylase	12	0.916667	0.0144737	0.0144547	0.0710549	660	0	0.182	1000	0	0.1	1000	0	0.101	-568.075	0	0	1000	0	0.086	1000	0	0.09	1000	0	0	1000
HGNC:4799	HADH	0	hydroxyacyl-CoA dehydrogenase	10	1	0.0131579	0.0131579	0.0129088	0	0	0	1000	0	0	1000	0	0	-721.861	0	0	1000	0	0	1000	0	0	1000	0	0	1000
HGNC:88	ACADL	0	acyl-CoA dehydrogenase, long chain	9	1	0.0118421	0.0118421	0.0296202	720	0	0.027	1000	0	0.027	1000	0	0.011	-714.286	0	0	1000	0	0	1000	0	0.011	1000	0	0	1000
HGNC:24671	FLAD1	0	flavin adenine dinucleotide synthetase 1	10	0.9	0.0118421	0.0118265	0.011603	0	0	0	1000	0	0	1000	0	0	-721.861	0	0	1000	0	0	1000	0	0	1000	0	0	1000
HGNC:30324	RFK	0	riboflavin kinase	11	0.818182	0.0118421	0.011811	0.011588	0	0	0	1000	0	0	1000	0	0	-721.861	0	0	1000	0	0	1000	0	0	1000	0	0	1000
HGNC:83	ACAA2	0	acetyl-CoA acyltransferase 2	8	1	0.0105263	0.0105263	0.0103271	0	0	0	1000	0	0	1000	0	0	-721.861	0	0	1000	0	0	1000	0	0	1000	0	0	1000
HGNC:9689	PTS	0	6-pyruvoyltetrahydropterin synthase	8	1	0.0105263	0.0105263	0.0103271	0	2	1	1000	0	0	1000	0	0	-721.861	0	0	1000	0	0	1000	0	0	1000	0	0	1000
HGNC:10606	SCP2	1	sterol carrier protein 2	31	0.258065	0.0105263	0.0102171	0.0104866	0	0	0	1000	0	0	1000	0	0	-721.861	0	0	1000	0	0	1000	0	0	1000	0	0	1000
HGNC:29831	NADK	0	NAD kinase	7	1	0.00921053	0.00921053	0.00903619	0	0	0	1000	0	0	1000	0	0	-721.861	0	0	1000	0	0	1000	0	0	1000	0	0	1000
HGNC:89	ACADM	0	acyl-CoA dehydrogenase, C-4 to C-12 straight chain	6	1	0.00789474	0.00789474	0.0077453	0	0	0	1000	0	0	1000	0	0	-721.861	0	0	1000	0	0	1000	0	0	1000	0	0	1000
HGNC:3149	ECH1	0	enoyl-CoA hydratase 1	6	1	0.00789474	0.00789474	0.0077453	0	0	0	1000	0	0	1000	0	0	-721.861	0	0	1000	0	0	1000	0	0	1000	0	0	1000
HGNC:10571	SCD	0	stearoyl-CoA desaturase	10	0.6	0.00789474	0.0078534	0.0286037	523	0	0.027	1000	0	0.027	1000	0	0.011	-714.286	0	0	1000	0	0	1000	0	0.011	1000	0	0	1000
HGNC:11003	SLC29A1	0	solute carrier family 29 member 1 (Augustine blood group)	11	0.545455	0.00789474	0.00784314	0.00798935	12	0	0	1000	0	0	1000	0	0	-721.861	0	0	1000	0	0	1000	0	0	1000	0	0	1000
HGNC:11004	SLC29A2	0	solute carrier family 29 member 2	9	0.666667	0.00789474	0.0078637	0.00832237	1	0	0	1000	0	0	1000	0	0	-721.861	0	0	1000	0	0	1000	0	0	1000	0	0	1000
HGNC:23096	SLC29A3	0	solute carrier family 29 member 3	8	0.75	0.00789474	0.00787402	0.00772536	0	0	0	1000	0	0	1000	0	0	-721.861	0	0	1000	0	0	1000	0	0	1000	0	0	1000
HGNC:11257	SPR	0	sepiapterin reductase (7,8-dihydrobiopterin:NADP+ oxidoreductase)	6	1	0.00789474	0.00789474	0.0077453	0	2	1	1000	0	0	1000	0	0	-721.861	0	0	1000	0	0	1000	0	0	1000	0	0	1000
HGNC:3148	TYMP	0	thymidine phosphorylase	6	1	0.00789474	0.00789474	0.0077453	0	0	0	1000	0	0	1000	0	0	-721.861	0	0	1000	0	0	1000	0	0	1000	0	0	1000
HGNC:7216	MPI	0	mannose phosphate isomerase	172	0.0232558	0.00526316	0.00431034	0.00473785	0	0	0	1000	0	0	1000	0	0	-721.861	0	0	1000	0	0	1000	0	0	1000	0	0	1000
HGNC:435	ALOX5	0	arachidonate 5-lipoxygenase	55	0.0545455	0.00394737	0.00369458	0.00362905	0	0	0	1000	0	0	1000	0	0	-721.861	0	0	1000	0	0	1000	0	0	1000	0	0	1000
HGNC:457	AMD1	0	adenosylmethionine decarboxylase 1	31	0.0967742	0.00394737	0.00380711	0.00548631	0	0	0	1000	0	0	1000	0	0	-721.861	0	0	1000	0	0	1000	0	0	1000	0	0	1000
HGNC:2698	DBT	0	dihydrolipoamide branched chain transacylase E2	5	0.6	0.00394737	0.00393701	0.00387813	12	0	0	1000	0	0	1000	0	0	-721.861	0	0	1000	0	0	1000	0	0	1000	0	0	1000
HGNC:3594	FASN	0	fatty acid synthase	11	0.272727	0.00394737	0.00390625	0.0222528	1112	0	0.027	1000	0	0.027	1000	0	0.011	-714.286	0	0	1000	0	0	1000	0	0.011	1000	0	0	1000
HGNC:4369	GMDS	0	GDP-mannose 4,6-dehydratase	77	0.038961	0.00394737	0.00359712	0.00354916	0	0	0	1000	0	0	1000	0	0	-721.861	0	0	1000	0	0	1000	0	0	1000	0	0	1000
HGNC:6710	LTA4H	0	leukotriene A4 hydrolase	39	0.0769231	0.00394737	0.00376884	0.00370067	0	0	0	1000	0	0	1000	0	0	-721.861	0	0	1000	0	0	1000	0	0	1000	0	0	1000
HGNC:20324	TGDS	0	TDP-glucose 4,6-dehydratase	3	1	0.00394737	0.00394737	0.00387265	0	0	0	1000	0	0	1000	0	0	-721.861	0	0	1000	0	0	1000	0	0	1000	0	0	1000
HGNC:12805	XDH	0	xanthine dehydrogenase	3	1	0.00394737	0.00394737	0.00387265	0	0	0	1000	0	0	1000	0	0	-721.861	0	0	1000	0	0	1000	0	0	1000	0	0	1000
HGNC:16496	ACSL6	0	acyl-CoA synthetase long-chain family member 6	2	1	0.00263158	0.00263158	0.00258177	0	0	0	1000	0	0	1000	0	0	-721.861	0	0	1000	0	0	1000	0	0	1000	0	0	1000
HGNC:1548	CBR1	0	carbonyl reductase 1	11	0.181818	0.00263158	0.00260078	0.00255212	0	0	0	1000	0	0	1000	0	0	-721.861	0	0	1000	0	0	1000	0	0	1000	0	0	1000
HGNC:18170	CMPK1	0	cytidine/uridine monophosphate kinase 1	363	0.00550964	0.00263158	0.00178412	0.00708368	441	0	0	1000	0	0	1000	0	0	-721.861	0	0	1000	0	0	1000	0	0	1000	0	0	1000
HGNC:2898	DLDDLD	0	dihydrolipoamide dehydrogenaseDihydrolipoamide dehydrogenase	2	1	0.00263158	0.00263158	0.179026	1576	0	0.243	1000	0	0.243	1000	0	0.198	-572.3	0	0	1000	0	0.236	1000	0	0.223	1000	0	0	1000
HGNC:2911	DLST	0	dihydrolipoamide S-succinyltransferase	2	1	0.00263158	0.00263158	0.180787	1566	0	0.243	1000	0	0.243	1000	0	0.197	-579.477	0	0	1000	0	0.236	1000	0	0.223	1000	0	0	1000
HGNC:23408	ECHDC2	0	enoyl-CoA hydratase domain containing 2	2	1	0.00263158	0.00263158	0.00258177	0	0	0	1000	0	0	1000	0	0	-721.861	0	0	1000	0	0	1000	0	0	1000	0	0	1000
HGNC:4693	GUK1	0	guanylate kinase 1	2	1	0.00263158	0.00263158	0.00263469	8	0	0	1000	0	0	1000	0	0	-721.861	0	0	1000	0	0	1000	0	0	1000	0	0	1000
HGNC:4976	HLCS	0	holocarboxylase synthetase	5	0.4	0.00263158	0.00262123	0.00257181	0	0	0	1000	0	0	1000	0	0	-721.861	0	0	1000	0	0	1000	0	0	1000	0	0	1000
HGNC:7436	MTHFR	1	methylenetetrahydrofolate reductase	2	1	0.00263158	0.00263158	0.00258822	3	0	0	1000	0	0	1000	0	0	-721.861	0	0	1000	0	0	1000	0	0	1000	0	0	1000
HGNC:26404	NADK2	0	NAD kinase 2, mitochondrial	2	1	0.00263158	0.00263158	0.00258177	0	0	0	1000	0	0	1000	0	0	-721.861	0	0	1000	0	0	1000	0	0	1000	0	0	1000
HGNC:8124	OGDH	0	oxoglutarate dehydrogenase	3	0.666667	0.00263158	0.00262812	0.180574	1566	0	0.243	1000	0	0.243	1000	0	0.197	-579.477	0	0	1000	0	0.236	1000	0	0.223	1000	0	0	1000
HGNC:16872	SLC35B2	0	solute carrier family 35 member B2	49	0.0408163	0.00263158	0.00247831	0.00243409	0	0	0	1000	0	0	1000	0	0	-721.861	0	0	1000	0	0	1000	0	0	1000	0	0	1000
HGNC:11296	SRM	0	spermidine synthase	30	0.0666667	0.00263158	0.00253807	0.00423829	0	0	0	1000	0	0	1000	0	0	-721.861	0	0	1000	0	0	1000	0	0	1000	0	0	1000
HGNC:12390	TSTA3	0	tissue specific transplantation antigen P35B	76	0.0263158	0.00263158	0.00239808	0.00237082	0	0	0	1000	0	0	1000	0	0	-721.861	0	0	1000	0	0	1000	0	0	1000	0	0	1000
HGNC:120	ACOX2	0	acyl-CoA oxidase 2	1	1	0.00131579	0.00131579	0.00129088	0	0	0	1000	0	0	1000	0	0	-721.861	0	0	1000	0	0	1000	0	0	1000	0	0	1000
HGNC:28577	AMDHD1	0	amidohydrolase domain containing 1	2	0.5	0.00131579	0.00131406	0.00398369	326	0	0	1000	0	0	1000	0	0	-721.861	0	0	1000	0	0	1000	0	0	1000	0	0	1000
HGNC:473	AMT	1	aminomethyltransferase	1	1	0.00131579	0.00131579	0.038974	1313	0	0.012	1000	0	0.012	1000	0	0.022	-698.113	0	0	1000	0	0	1000	0	0.013	1000	0	0	1000
HGNC:2651	CYP7A1	0	cytochrome P450 family 7 subfamily A member 1	2	0.5	0.00131579	0.00131406	0.00130987	0	0	0	1000	0	0	1000	0	0	-721.861	0	0	1000	0	0	1000	0	0	1000	0	0	1000
HGNC:2719	DDC	1	dopa decarboxylase	72	0.0138889	0.00131579	0.00120337	0.0040903	0	0	0	1000	0	0	1000	0	0	-721.861	0	0	1000	0	0	1000	0	0	1000	0	0	1000
HGNC:3013	DPYS	0	dihydropyrimidinase	1	1	0.00131579	0.00131579	0.00129088	0	0	0	1000	0	0	1000	0	0	-721.861	0	0	1000	0	0	1000	0	0	1000	0	0	1000
HGNC:14418	ELOVL1	0	ELOVL fatty acid elongase 1	1	1	0.00131579	0.00131579	0.00129088	0	0	0	1000	0	0	1000	0	0	-721.861	0	0	1000	0	0	1000	0	0	1000	0	0	1000
HGNC:3974	FTCD	0	formimidoyltransferase cyclodeaminase	1	1	0.00131579	0.00131579	0.00398883	326	0	0	1000	0	0	1000	0	0	-721.861	0	0	1000	0	0	1000	0	0	1000	0	0	1000
HGNC:4248	GGH	0	gamma-glutamyl hydrolase	1	1	0.00131579	0.00131579	0.00129088	0	0	0	1000	0	0	1000	0	0	-721.861	0	0	1000	0	0	1000	0	0	1000	0	0	1000
HGNC:4806	HAL	0	histidine ammonia-lyase	5	0.2	0.00131579	0.0013089	0.00396834	326	0	0	1000	0	0	1000	0	0	-721.861	0	0	1000	0	0	1000	0	0	1000	0	0	1000
HGNC:9208	POR	0	cytochrome p450 oxidoreductase	111	0.00900901	0.00131579	0.00114943	0.00271606	0	0	0	1000	0	0	1000	0	0	-721.861	0	0	1000	0	0	1000	0	0	1000	0	0	1000
HGNC:10922	SLC16A1	0	solute carrier family 16 member 1	7	0.142857	0.00131579	0.00130548	0.00213529	149	0	0	1000	0	0	1000	0	0.001	-721.064	0	0	1000	0	0	1000	0	0.001	1000	0	0	1000
HGNC:10937	SLC19A1	0	solute carrier family 19 member 1	3	0.333333	0.00131579	0.00131234	0.0013146	1	0	0	1000	0	0	1000	0	0	-721.861	0	0	1000	0	0	1000	0	0	1000	0	0	1000
HGNC:10999	SLC27A5	0	solute carrier family 27 member 5	1	1	0.00131579	0.00131579	0.0566033	981	0	0.027	1000	0	0.027	1000	0	0.011	-714.286	0	0	1000	0	0	1000	0	0.011	1000	0	0	1000
HGNC:16484	SLC28A3	0	solute carrier family 28 member 3	1	1	0.00131579	0.00131579	0.00129088	0	0	0	1000	0	0	1000	0	0	-721.861	0	0	1000	0	0	1000	0	0	1000	0	0	1000
HGNC:95	SLC33A1	0	solute carrier family 33 member 1	7	0.142857	0.00131579	0.00130548	0.0013079	0	0	0	1000	0	0	1000	0	0	-721.861	0	0	1000	0	0	1000	0	0	1000	0	0	1000
HGNC:20197	SLC35C1	0	solute carrier family 35 member C1	118	0.00847458	0.00131579	0.00114025	0.00118208	6	0	0	1000	0	0	1000	0	0	-721.861	0	0	1000	0	0	1000	0	0	1000	0	0	1000
HGNC:26444	UROC1	0	urocanate hydratase 1	3	0.333333	0.00131579	0.00131234	0.00397856	326	0	0	1000	0	0	1000	0	0	-721.861	0	0	1000	0	0	1000	0	0	1000	0	0	1000
HGNC:18149	A4GALT	0	alpha 1,4-galactosyltransferase (P blood group)	32	0	0	0	4.58701e-05	0	0	0	1000	0	0	1000	0	0	-721.861	0	0	1000	0	0	1000	0	0	1000	0	0	1000
HGNC:17929	AADAT	0	aminoadipate aminotransferase	0	NaN	0	0	0.000308034	12	0	0	1000	0	0	1000	0	0	-721.861	0	0	1000	0	0	1000	0	0	1000	0	0	1000
HGNC:19	AANAT	0	aralkylamine N-acetyltransferase	4	0	0	0	0	0	0	0	1000	0	0	1000	0	0	-721.861	0	0	1000	0	0	1000	0	0	1000	0	0	1000
HGNC:17366	AASS	0	aminoadipate-semialdehyde synthase	1	0	0	0	0	0	0	0	1000	0	0	1000	0	0	-721.861	0	0	1000	0	0	1000	0	0	1000	0	0	1000
HGNC:23	ABAT	1	4-aminobutyrate aminotransferase	0	NaN	0	0	0.0503278	1344	0	0.012	1000	0	0.012	1000	0	0.005	-718.75	0	0	1000	0	0	1000	0	0.005	1000	0	0	1000
HGNC:51	ABCC1	0	ATP binding cassette subfamily C member 1	3	0	0	0	6.17272e-05	0	0	0	1000	0	0	1000	0	0	-721.861	0	0	1000	0	0	1000	0	0	1000	0	0	1000
HGNC:54	ABCC3	0	ATP binding cassette subfamily C member 3	1	0	0	0	1.93387e-05	0	0	0	1000	0	0	1000	0	0	-721.861	0	0	1000	0	0	1000	0	0	1000	0	0	1000
HGNC:61	ABCD1	0	ATP binding cassette subfamily D member 1	0	NaN	0	0	0.0100237	665	0	0	1000	0	0	1000	0	0	-721.861	0	0	1000	0	0	1000	0	0	1000	0	0	1000
HGNC:79	ABO	0	ABO, alpha 1-3-N-acetylgalactosaminyltransferase and alpha 1-3-galactosyltransferase	28	0	0	0	0	0	0	0	1000	0	0	1000	0	0	-721.861	0	0	1000	0	0	1000	0	0	1000	0	0	1000
HGNC:84	ACACA	0	acetyl-CoA carboxylase alpha	0	NaN	0	0	0.000611008	81	0	0	1000	0	0	1000	0	0	-721.861	0	0	1000	0	0	1000	0	0	1000	0	0	1000
HGNC:85	ACACB	0	acetyl-CoA carboxylase beta	0	NaN	0	0	0.00166946	231	0	0	1000	0	0	1000	0	0	-721.861	0	0	1000	0	0	1000	0	0	1000	0	0	1000
HGNC:94	ACAT2	0	acetyl-CoA acetyltransferase 2	0	NaN	0	0	0.00316097	59	0	0	1000	0	0	1000	0	0	-721.861	0	0	1000	0	0	1000	0	0	1000	0	0	1000
HGNC:115	ACLY	0	ATP citrate lyase	0	NaN	0	0	7.7453e-06	1	0	0	1000	0	0	1000	0	0	-721.861	0	0	1000	0	0	1000	0	0	1000	0	0	1000
HGNC:19288	ACMSD	0	aminocarboxymuconate semialdehyde decarboxylase	3	0	0	0	0	0	0	0	1000	0	0	1000	0	0	-721.861	0	0	1000	0	0	1000	0	0	1000	0	0	1000
HGNC:18431	ACOT2	0	acyl-CoA thioesterase 2	1	0	0	0	0	0	0	0	1000	0	0	1000	0	0	-721.861	0	0	1000	0	0	1000	0	0	1000	0	0	1000
HGNC:15919	ACOT8	0	acyl-CoA thioesterase 8	8	0	0	0	6.64442e-05	0	0	0	1000	0	0	1000	0	0	-721.861	0	0	1000	0	0	1000	0	0	1000	0	0	1000
HGNC:177	ACY1	1	aminoacylase 1	1	0	0	0	0	0	0	0	1000	0	0	1000	0	0	-721.861	0	0	1000	0	0	1000	0	0	1000	0	0	1000
HGNC:24104	ACY3	0	aminoacylase 3	1	0	0	0	0	0	0	0	1000	0	0	1000	0	0	-721.861	0	0	1000	0	0	1000	0	0	1000	0	0	1000
HGNC:318	AGA	0	aspartylglucosaminidase	62	0	0	0	6.93243e-05	6	0	0	1000	0	0	1000	0	0	-721.861	0	0	1000	0	0	1000	0	0	1000	0	0	1000
HGNC:321	AGL	0	amylo-alpha-1, 6-glucosidase, 4-alpha-glucanotransferase	0	NaN	0	0	0	1	0	0	1000	0	0	1000	0	0	-721.861	0	0	1000	0	0	1000	0	0	1000	0	0	1000
HGNC:18407	AGMAT	0	agmatinase	0	NaN	0	0	4.25992e-05	15	0	0	1000	0	0	1000	0	0	-721.861	0	0	1000	0	0	1000	0	0	1000	0	0	1000
HGNC:341	AGXT	0	alanine-glyoxylate aminotransferase	5	0	0	0	0.00174656	194	0	0	1000	0	0	1000	0	0	-721.861	0	0	1000	0	0	1000	0	0	1000	0	0	1000
HGNC:365	AK5	0	adenylate kinase 5	0	NaN	0	0	3.09251e-05	30	0	0	1000	0	0	1000	0	0	-721.861	0	0	1000	0	0	1000	0	0	1000	0	0	1000
HGNC:384	AKR1C1	0	aldo-keto reductase family 1 member C1	2	0	0	0	4.37789e-05	0	0	0	1000	0	0	1000	0	0	-721.861	0	0	1000	0	0	1000	0	0	1000	0	0	1000
HGNC:395	ALAD	0	aminolevulinate dehydratase	22	0	0	0	0	0	0	0	1000	0	0	1000	0	0	-721.861	0	0	1000	0	0	1000	0	0	1000	0	0	1000
HGNC:9722	ALDH18A1	0	aldehyde dehydrogenase 18 family member A1	1	0	0	0	0	0	0	0	1000	0	0	1000	0	0	-721.861	0	0	1000	0	0	1000	0	0	1000	0	0	1000
HGNC:406	ALDH4A1	0	aldehyde dehydrogenase 4 family member A1	1	0	0	0	0.00592472	479	0	0	1000	0	0	1000	0	0	-721.861	0	0	1000	0	0	1000	0	0	1000	0	0	1000
HGNC:408	ALDH5A1	1	aldehyde dehydrogenase 5 family member A1	0	NaN	0	0	0.0503282	1344	0	0.012	1000	0	0.012	1000	0	0.005	-718.75	0	0	1000	0	0	1000	0	0.005	1000	0	0	1000
HGNC:7179	ALDH6A1	0	aldehyde dehydrogenase 6 family member A1	0	NaN	0	0	6.58351e-05	20	0	0	1000	0	0	1000	0	0	-721.861	0	0	1000	0	0	1000	0	0	1000	0	0	1000
HGNC:877	ALDH7A1	0	aldehyde dehydrogenase 7 family member A1	1	0	0	0	0	0	0	0	1000	0	0	1000	0	0	-721.861	0	0	1000	0	0	1000	0	0	1000	0	0	1000
HGNC:412	ALDH9A1	0	aldehyde dehydrogenase 9 family member A1	2	0	0	0	0.000157107	0	0	0	1000	0	0	1000	0	0	-721.861	0	0	1000	0	0	1000	0	0	1000	0	0	1000
HGNC:417	ALDOB	0	aldolase, fructose-bisphosphate B	1	0	0	0	0	0	0	0	1000	0	0	1000	0	0	-721.861	0	0	1000	0	0	1000	0	0	1000	0	0	1000
HGNC:23162	ALG10	0	ALG10, alpha-1,2-glucosyltransferase	1	0	0	0	3.48101e-05	0	0	0	1000	0	0	1000	0	0	-721.861	0	0	1000	0	0	1000	0	0	1000	0	0	1000
HGNC:23157	ALG6	1	ALG6, alpha-1,3-glucosyltransferase	3	0	0	0	3.47206e-05	0	0	0	1000	0	0	1000	0	0	-721.861	0	0	1000	0	0	1000	0	0	1000	0	0	1000
HGNC:23161	ALG8	0	ALG8, alpha-1,3-glucosyltransferase	2	0	0	0	3.47653e-05	0	0	0	1000	0	0	1000	0	0	-721.861	0	0	1000	0	0	1000	0	0	1000	0	0	1000
HGNC:429	ALOX12	0	arachidonate 12-lipoxygenase, 12S type	5	0	0	0	0	0	0	0	1000	0	0	1000	0	0	-721.861	0	0	1000	0	0	1000	0	0	1000	0	0	1000
HGNC:430	ALOX12B	0	arachidonate 12-lipoxygenase, 12R type	1	0	0	0	0	0	0	0	1000	0	0	1000	0	0	-721.861	0	0	1000	0	0	1000	0	0	1000	0	0	1000
HGNC:438	ALPL	0	alkaline phosphatase, liver/bone/kidney	1	0	0	0	0.0012452	334	0	0	1000	0	0	1000	0	0	-721.861	0	0	1000	0	0	1000	0	0	1000	0	0	1000
HGNC:80	AOC1	0	amine oxidase, copper containing 1	6	0	0	0	0.000253695	0	0	0	1000	0	0	1000	0	0	-721.861	0	0	1000	0	0	1000	0	0	1000	0	0	1000
HGNC:550	AOC3	0	amine oxidase, copper containing 3	8	0	0	0	0.000407749	0	0	0	1000	0	0	1000	0	0	-721.861	0	0	1000	0	0	1000	0	0	1000	0	0	1000
HGNC:553	AOX1	0	aldehyde oxidase 1	2	0	0	0	0	0	0	0	1000	0	0	1000	0	0	-721.861	0	0	1000	0	0	1000	0	0	1000	0	0	1000
HGNC:626	APRT	0	adenine phosphoribosyltransferase	1	0	0	0	0	0	0	0	1000	0	0	1000	0	0	-721.861	0	0	1000	0	0	1000	0	0	1000	0	0	1000
HGNC:642	AQP8	0	aquaporin 8	0	NaN	0	0	0.000198796	39	0	0	1000	0	0	1000	0	0	-721.861	0	0	1000	0	0	1000	0	0	1000	0	0	1000
HGNC:643	AQP9	0	aquaporin 9	0	NaN	0	0	0.000877709	126	0	0	1000	0	0	1000	0	0.004	-719.032	0	0	1000	0	0	1000	0	0.003	1000	0	0	1000
HGNC:664	ARG2	0	arginase 2	0	NaN	0	0	0.000105852	20	0	0	1000	0	0	1000	0	0	-721.723	0	0	1000	0	0	1000	0	0	1000	0	0	1000
HGNC:713	ARSA	0	arylsulfatase A	0	NaN	0	0	0.000364029	1	0	0	1000	0	0	1000	0	0	-721.861	0	0	1000	0	0	1000	0	0	1000	0	0	1000
HGNC:735	ASAH1	0	N-acylsphingosine amidohydrolase 1	1	0	0	0	0	1	0	0	1000	0	0	1000	0	0	-721.861	0	0	1000	0	0	1000	0	0	1000	0	0	1000
HGNC:746	ASL	0	argininosuccinate lyase	1	0	0	0	0	0	0	0	1000	0	0	1000	0	0	-721.861	0	0	1000	0	0	1000	0	0	1000	0	0	1000
HGNC:750	ASMT	1	acetylserotonin O-methyltransferase	4	0	0	0	0	0	0	0	1000	0	0	1000	0	0	-721.861	0	0	1000	0	0	1000	0	0	1000	0	0	1000
HGNC:753	ASNS	0	asparagine synthetase (glutamine-hydrolyzing)	1	0	0	0	0	0	0	0	1000	0	0	1000	0	0	-721.861	0	0	1000	0	0	1000	0	0	1000	0	0	1000
HGNC:16448	ASRGL1	0	asparaginase like 1	0	NaN	0	0	0.000223317	32	0	0	1000	0	0	1000	0	0	-721.291	0	0	1000	0	0	1000	0	0	1000	0	0	1000
HGNC:758	ASS1	0	argininosuccinate synthase 1	1	0	0	0	0	0	0	0	1000	0	0	1000	0	0	-721.861	0	0	1000	0	0	1000	0	0	1000	0	0	1000
HGNC:823	ATP5A1	0	ATP synthase, H+ transporting, mitochondrial F1 complex, alpha subunit 1, cardiac muscle	0	NaN	0	0	0.169645	1122	0	0.24	1000	0	0.24	1000	0	0.196	-580.357	0	0	1000	0	0.234	1000	0	0.221	1000	0	0	1000
HGNC:830	ATP5B	0	ATP synthase, H+ transporting, mitochondrial F1 complex, beta polypeptide	0	NaN	0	0	0.169645	1122	0	0.24	1000	0	0.24	1000	0	0.196	-580.357	0	0	1000	0	0.234	1000	0	0.221	1000	0	0	1000
HGNC:833	ATP5C1	0	ATP synthase, H+ transporting, mitochondrial F1 complex, gamma polypeptide 1	0	NaN	0	0	0.169645	1122	0	0.24	1000	0	0.24	1000	0	0.196	-580.357	0	0	1000	0	0.234	1000	0	0.221	1000	0	0	1000
HGNC:837	ATP5D	0	ATP synthase, H+ transporting, mitochondrial F1 complex, delta subunit	0	NaN	0	0	0.169645	1122	0	0.24	1000	0	0.24	1000	0	0.196	-580.357	0	0	1000	0	0.234	1000	0	0.221	1000	0	0	1000
HGNC:838	ATP5E	0	ATP synthase, H+ transporting, mitochondrial F1 complex, epsilon subunit	0	NaN	0	0	0.169645	1122	0	0.24	1000	0	0.24	1000	0	0.196	-580.357	0	0	1000	0	0.234	1000	0	0.221	1000	0	0	1000
HGNC:840	ATP5F1	0	ATP synthase, H+ transporting, mitochondrial Fo complex subunit B1	0	NaN	0	0	0.169645	1122	0	0.24	1000	0	0.24	1000	0	0.196	-580.357	0	0	1000	0	0.234	1000	0	0.221	1000	0	0	1000
HGNC:845	ATP5H	0	ATP synthase, H+ transporting, mitochondrial Fo complex subunit D	0	NaN	0	0	0.169645	1122	0	0.24	1000	0	0.24	1000	0	0.196	-580.357	0	0	1000	0	0.234	1000	0	0.221	1000	0	0	1000
HGNC:846	ATP5I	0	ATP synthase, H+ transporting, mitochondrial Fo complex subunit E	0	NaN	0	0	0.169645	1122	0	0.24	1000	0	0.24	1000	0	0.196	-580.357	0	0	1000	0	0.234	1000	0	0.221	1000	0	0	1000
HGNC:847	ATP5J	0	ATP synthase, H+ transporting, mitochondrial Fo complex subunit F6	0	NaN	0	0	0.169645	1122	0	0.24	1000	0	0.24	1000	0	0.196	-580.357	0	0	1000	0	0.234	1000	0	0.221	1000	0	0	1000
HGNC:848	ATP5J2	0	ATP synthase, H+ transporting, mitochondrial Fo complex subunit F2	0	NaN	0	0	0.169645	1122	0	0.24	1000	0	0.24	1000	0	0.196	-580.357	0	0	1000	0	0.234	1000	0	0.221	1000	0	0	1000
HGNC:14247	ATP5L	0	ATP synthase, H+ transporting, mitochondrial Fo complex subunit G	0	NaN	0	0	0.169645	1122	0	0.24	1000	0	0.24	1000	0	0.196	-580.357	0	0	1000	0	0.234	1000	0	0.221	1000	0	0	1000
HGNC:861	ATP6V0B	0	ATPase H+ transporting V0 subunit b	0	NaN	0	0	1.29088e-05	1	0	0	1000	0	0	1000	0	0	-721.861	0	0	1000	0	0	1000	0	0	1000	0	0	1000
HGNC:855	ATP6V0C	0	ATPase H+ transporting V0 subunit c	0	NaN	0	0	1.29088e-05	1	0	0	1000	0	0	1000	0	0	-721.861	0	0	1000	0	0	1000	0	0	1000	0	0	1000
HGNC:863	ATP6V0E1	0	ATPase H+ transporting V0 subunit e1	0	NaN	0	0	1.29088e-05	1	0	0	1000	0	0	1000	0	0	-721.861	0	0	1000	0	0	1000	0	0	1000	0	0	1000
HGNC:851	ATP6V1A	0	ATPase H+ transporting V1 subunit A	0	NaN	0	0	1.29088e-05	1	0	0	1000	0	0	1000	0	0	-721.861	0	0	1000	0	0	1000	0	0	1000	0	0	1000
HGNC:13527	ATP6V1D	0	ATPase H+ transporting V1 subunit D	0	NaN	0	0	1.29088e-05	1	0	0	1000	0	0	1000	0	0	-721.861	0	0	1000	0	0	1000	0	0	1000	0	0	1000
HGNC:16832	ATP6V1F	0	ATPase H+ transporting V1 subunit F	0	NaN	0	0	1.29088e-05	1	0	0	1000	0	0	1000	0	0	-721.861	0	0	1000	0	0	1000	0	0	1000	0	0	1000
HGNC:18303	ATP6V1H	0	ATPase H+ transporting V1 subunit H	0	NaN	0	0	1.29088e-05	1	0	0	1000	0	0	1000	0	0	-721.861	0	0	1000	0	0	1000	0	0	1000	0	0	1000
HGNC:29957	AZIN2	0	antizyme inhibitor 2	1	0	0	0	4.25442e-05	15	0	0	1000	0	0	1000	0	0	-721.861	0	0	1000	0	0	1000	0	0	1000	0	0	1000
HGNC:918	B3GALNT1	0	beta-1,3-N-acetylgalactosaminyltransferase 1 (globoside blood group)	25	0	0	0	0	0	0	0	1000	0	0	1000	0	0	-721.861	0	0	1000	0	0	1000	0	0	1000	0	0	1000
HGNC:919	B3GALT4	0	beta-1,3-galactosyltransferase 4	27	0	0	0	0.00352572	429	0	0	1000	0	0	1000	0	0	-721.861	0	0	1000	0	0	1000	0	0	1000	0	0	1000
HGNC:920	B3GALT5	0	beta-1,3-galactosyltransferase 5	18	0	0	0	0	0	0	0	1000	0	0	1000	0	0	-721.861	0	0	1000	0	0	1000	0	0	1000	0	0	1000
HGNC:15629	B3GNT2	0	UDP-GlcNAc:betaGal beta-1,3-N-acetylglucosaminyltransferase 2	39	0	0	0	0	0	0	0	1000	0	0	1000	0	0	-721.861	0	0	1000	0	0	1000	0	0	1000	0	0	1000
HGNC:13528	B3GNT3	0	UDP-GlcNAc:betaGal beta-1,3-N-acetylglucosaminyltransferase 3	75	0	0	0	1.76544e-05	0	0	0	1000	0	0	1000	0	0	-721.861	0	0	1000	0	0	1000	0	0	1000	0	0	1000
HGNC:15684	B3GNT5	0	UDP-GlcNAc:betaGal beta-1,3-N-acetylglucosaminyltransferase 5	83	0	0	0	3.6146e-05	0	0	0	1000	0	0	1000	0	0	-721.861	0	0	1000	0	0	1000	0	0	1000	0	0	1000
HGNC:4117	B4GALNT1	0	beta-1,4-N-acetyl-galactosaminyltransferase 1	36	0	0	0	0.00351884	429	0	0	1000	0	0	1000	0	0	-721.861	0	0	1000	0	0	1000	0	0	1000	0	0	1000
HGNC:932	BAAT	0	bile acid-CoA:amino acid N-acyltransferase	10	0	0	0	0.000215425	0	0	0	1000	0	0	1000	0	0	-721.861	0	0	1000	0	0	1000	0	0	1000	0	0	1000
HGNC:941	BAG5	0	BCL2 associated athanogene 5	60	0	0	0	6.94905e-05	6	0	0	1000	0	0	1000	0	0	-721.861	0	0	1000	0	0	1000	0	0	1000	0	0	1000
HGNC:976	BCAT1	0	branched chain amino acid transaminase 1	8	0	0	0	0.00373618	155	0	0.002	1000	0	0.002	1000	0	0.026	-700	0	0	1000	0	0.005	1000	0	0.023	1000	0	0	1000
HGNC:977	BCAT2	0	branched chain amino acid transaminase 2	0	NaN	0	0	0.00133961	138	0	0.001	1000	0	0.001	1000	0	0.006	-716.814	0	0	1000	0	0	1000	0	0.005	1000	0	0	1000
HGNC:987	BCKDHB	0		0	NaN	0	0	1.54906e-05	12	0	0	1000	0	0	1000	0	0	-721.861	0	0	1000	0	0	1000	0	0	1000	0	0	1000
HGNC:1027	BDH1	0	3-hydroxybutyrate dehydrogenase 1	3	0	0	0	0	0	0	0	1000	0	0	1000	0	0	-721.861	0	0	1000	0	0	1000	0	0	1000	0	0	1000
HGNC:1096	BPNT1	0	3'(2'), 5'-bisphosphate nucleotidase 1	70	0	0	0	0.000389046	11	0	0	1000	0	0	1000	0	0	-721.861	0	0	1000	0	0	1000	0	0	1000	0	0	1000
HGNC:29268	CARNS1	0	carnosine synthase 1	3	0	0	0	0	0	0	0	1000	0	0	1000	0	0	-721.861	0	0	1000	0	0	1000	0	0	1000	0	0	1000
HGNC:1516	CAT	0	catalase	0	NaN	0	0	0.0147297	305	0	0	1000	0	0	1000	0	0	-721.861	0	0	1000	0	0	1000	0	0	1000	0	0	1000
HGNC:1550	CBS	0	cystathionine-beta-synthase	1	0	0	0	0	0	0	0	1000	0	0	1000	0	0	-721.861	0	0	1000	0	0	1000	0	0	1000	0	0	1000
HGNC:1769	CDIPT	0	CDP-diacylglycerol--inositol 3-phosphatidyltransferase	0	NaN	0	0	0	8	0	0	1000	0	0	1000	0	0	-721.861	0	0	1000	0	0	1000	0	0	1000	0	0	1000
HGNC:1795	CDO1	0	cysteine dioxygenase type 1	5	0	0	0	0	0	0	0	1000	0	0	1000	0	0	-721.861	0	0	1000	0	0	1000	0	0	1000	0	0	1000
HGNC:19256	CERK	0	ceramide kinase	2	0	0	0	2.57513e-06	0	0	0	1000	0	0	1000	0	0	-721.861	0	0	1000	0	0	1000	0	0	1000	0	0	1000
HGNC:18290	CMAS	0	cytidine monophosphate N-acetylneuraminic acid synthetase	119	0	0	0	0.003928	432	0	0	1000	0	0	1000	0	0	-721.861	0	0	1000	0	0	1000	0	0	1000	0	0	1000
HGNC:27015	CMPK2	1	cytidine/uridine monophosphate kinase 2	2	0	0	0	0	0	0	0	1000	0	0	1000	0	0	-721.861	0	0	1000	0	0	1000	0	0	1000	0	0	1000
HGNC:2205	COL4A3BP	0	collagen type IV alpha 3 binding protein	171	0	0	0	0.00313628	430	0	0	1000	0	0	1000	0	0	-721.861	0	0	1000	0	0	1000	0	0	1000	0	0	1000
HGNC:26309	COMTD1	0	catechol-O-methyltransferase domain containing 1	2	0	0	0	0	0	0	0	1000	0	0	1000	0	0	-721.861	0	0	1000	0	0	1000	0	0	1000	0	0	1000
HGNC:25223	COQ2	0	coenzyme Q2, polyprenyltransferase	13	0	0	0	0.000118085	0	0	0	1000	0	0	1000	0	0	-721.861	0	0	1000	0	0	1000	0	0	1000	0	0	1000
HGNC:18175	COQ3	0	coenzyme Q3, methyltransferase	11	0	0	0	0.000118385	0	0	0	1000	0	0	1000	0	0	-721.861	0	0	1000	0	0	1000	0	0	1000	0	0	1000
HGNC:20233	COQ6	0	coenzyme Q6, monooxygenase	9	0	0	0	0.000118688	0	0	0	1000	0	0	1000	0	0	-721.861	0	0	1000	0	0	1000	0	0	1000	0	0	1000
HGNC:2244	COQ7	0	coenzyme Q7, hydroxylase	7	0	0	0	0.000118991	0	0	0	1000	0	0	1000	0	0	-721.861	0	0	1000	0	0	1000	0	0	1000	0	0	1000
HGNC:2265	COX4I1	0	cytochrome c oxidase subunit 4I1	0	NaN	0	0	0.00527426	739	0	0.002	1000	0	0.002	1000	0	0.001	-721.101	0	0	1000	0	0	1000	0	0.001	1000	0	0	1000
HGNC:16232	COX4I2	0	cytochrome c oxidase subunit 4I2	0	NaN	0	0	0.00527426	739	0	0.002	1000	0	0.002	1000	0	0.001	-721.101	0	0	1000	0	0	1000	0	0.001	1000	0	0	1000
HGNC:2267	COX5A	0	cytochrome c oxidase subunit 5A	0	NaN	0	0	0.00527426	739	0	0.002	1000	0	0.002	1000	0	0.001	-721.101	0	0	1000	0	0	1000	0	0.001	1000	0	0	1000
HGNC:2269	COX5B	0	cytochrome c oxidase subunit 5B	0	NaN	0	0	0.00527426	739	0	0.002	1000	0	0.002	1000	0	0.001	-721.101	0	0	1000	0	0	1000	0	0.001	1000	0	0	1000
HGNC:2277	COX6A1	0	cytochrome c oxidase subunit 6A1	0	NaN	0	0	0.00527426	739	0	0.002	1000	0	0.002	1000	0	0.001	-721.101	0	0	1000	0	0	1000	0	0.001	1000	0	0	1000
HGNC:2279	COX6A2	0	cytochrome c oxidase subunit 6A2	0	NaN	0	0	0.00527426	739	0	0.002	1000	0	0.002	1000	0	0.001	-721.101	0	0	1000	0	0	1000	0	0.001	1000	0	0	1000
HGNC:2280	COX6B1	0	cytochrome c oxidase subunit 6B1	0	NaN	0	0	0.00527426	739	0	0.002	1000	0	0.002	1000	0	0.001	-721.101	0	0	1000	0	0	1000	0	0.001	1000	0	0	1000
HGNC:24380	COX6B2	0	cytochrome c oxidase subunit 6B2	0	NaN	0	0	0.00527426	739	0	0.002	1000	0	0.002	1000	0	0.001	-721.101	0	0	1000	0	0	1000	0	0.001	1000	0	0	1000
HGNC:2285	COX6C	0	cytochrome c oxidase subunit 6C	0	NaN	0	0	0.00527426	739	0	0.002	1000	0	0.002	1000	0	0.001	-721.101	0	0	1000	0	0	1000	0	0.001	1000	0	0	1000
HGNC:2287	COX7A1	0	cytochrome c oxidase subunit 7A1	0	NaN	0	0	0.00527426	739	0	0.002	1000	0	0.002	1000	0	0.001	-721.101	0	0	1000	0	0	1000	0	0.001	1000	0	0	1000
HGNC:2288	COX7A2	0	cytochrome c oxidase subunit 7A2	0	NaN	0	0	0.00527426	739	0	0.002	1000	0	0.002	1000	0	0.001	-721.101	0	0	1000	0	0	1000	0	0.001	1000	0	0	1000
HGNC:2289	COX7A2L	0	cytochrome c oxidase subunit 7A2 like	0	NaN	0	0	0.00527426	739	0	0.002	1000	0	0.002	1000	0	0.001	-721.101	0	0	1000	0	0	1000	0	0.001	1000	0	0	1000
HGNC:2291	COX7B	0	cytochrome c oxidase subunit 7B	0	NaN	0	0	0.00527426	739	0	0.002	1000	0	0.002	1000	0	0.001	-721.101	0	0	1000	0	0	1000	0	0.001	1000	0	0	1000
HGNC:24381	COX7B2	0	cytochrome c oxidase subunit 7B2	0	NaN	0	0	0.00527426	739	0	0.002	1000	0	0.002	1000	0	0.001	-721.101	0	0	1000	0	0	1000	0	0.001	1000	0	0	1000
HGNC:2292	COX7C	0	cytochrome c oxidase subunit 7C	0	NaN	0	0	0.00527426	739	0	0.002	1000	0	0.002	1000	0	0.001	-721.101	0	0	1000	0	0	1000	0	0.001	1000	0	0	1000
HGNC:2294	COX8A	0	cytochrome c oxidase subunit 8A	0	NaN	0	0	0.00527426	739	0	0.002	1000	0	0.002	1000	0	0.001	-721.101	0	0	1000	0	0	1000	0	0.001	1000	0	0	1000
HGNC:24382	COX8C	0	cytochrome c oxidase subunit 8C	0	NaN	0	0	0.00527426	739	0	0.002	1000	0	0.002	1000	0	0.001	-721.101	0	0	1000	0	0	1000	0	0.001	1000	0	0	1000
HGNC:2321	CPOX	0	coproporphyrinogen oxidase	18	0	0	0	0	0	0	0	1000	0	0	1000	0	0	-721.861	0	0	1000	0	0	1000	0	0	1000	0	0	1000
HGNC:2342	CRAT	0	carnitine O-acetyltransferase	0	NaN	0	0	0.0031539	898	0	0.004	1000	0	0.004	1000	0	0.001	-720.87	0	0	1000	0	0	1000	0	0.001	1000	0	0	1000
HGNC:16148	CRLS1	0	cardiolipin synthase 1	2	0	0	0	0	0	0	0	1000	0	0	1000	0	0	-721.861	0	0	1000	0	0	1000	0	0	1000	0	0	1000
HGNC:2366	CROT	0	carnitine O-octanoyltransferase	0	NaN	0	0	0.00092427	14	0	0	1000	0	0	1000	0	0	-721.861	0	0	1000	0	0	1000	0	0	1000	0	0	1000
HGNC:2422	CS	0	citrate synthase	0	NaN	0	0	0.000293031	9	0	0	1000	0	0	1000	0	0	-721.861	0	0	1000	0	0	1000	0	0	1000	0	0	1000
HGNC:9251	CTSA	0	cathepsin A	46	0	0	0	0.000397341	16	0	0	1000	0	0	1000	0	0	-721.861	0	0	1000	0	0	1000	0	0	1000	0	0	1000
HGNC:20797	CYBRD1	0	cytochrome b reductase 1	1	0	0	0	2.9652e-05	15	0	0	1000	0	0	1000	0	0	-721.861	0	0	1000	0	0	1000	0	0	1000	0	0	1000
HGNC:2579	CYC1	0	cytochrome c1	0	NaN	0	0	0.11401	1052	0	0.108	1000	0	0.108	1000	0	0.077	-666.667	0	0	1000	0	0.083	1000	0	0.077	1000	0	0	1000
HGNC:2590	CYP11A1	0	cytochrome P450 family 11 subfamily A member 1	112	0	0	0	0.00197873	0	0	0	1000	0	0	1000	0	0	-721.861	0	0	1000	0	0	1000	0	0	1000	0	0	1000
HGNC:2591	CYP11B1	1	cytochrome P450 family 11 subfamily B member 1	12	0	0	0	0.000233954	0	0	0	1000	0	0	1000	0	0	-721.861	0	0	1000	0	0	1000	0	0	1000	0	0	1000
HGNC:2592	CYP11B2	0	cytochrome P450 family 11 subfamily B member 2	3	0	0	0	5.7869e-05	0	0	0	1000	0	0	1000	0	0	-721.861	0	0	1000	0	0	1000	0	0	1000	0	0	1000
HGNC:2593	CYP17A1	0	cytochrome P450 family 17 subfamily A member 1	88	0	0	0	0.00157435	0	0	0	1000	0	0	1000	0	0	-721.861	0	0	1000	0	0	1000	0	0	1000	0	0	1000
HGNC:2594	CYP19A1	0	cytochrome P450 family 19 subfamily A member 1	32	0	0	0	0.000587951	0	0	0	1000	0	0	1000	0	0	-721.861	0	0	1000	0	0	1000	0	0	1000	0	0	1000
HGNC:2596	CYP1A2	0	cytochrome P450 family 1 subfamily A member 2	8	0	0	0	0.00017124	0	0	0	1000	0	0	1000	0	0	-721.861	0	0	1000	0	0	1000	0	0	1000	0	0	1000
HGNC:2597	CYP1B1	0	cytochrome P450 family 1 subfamily B member 1	74	0	0	0	0.0013451	0	0	0	1000	0	0	1000	0	0	-721.861	0	0	1000	0	0	1000	0	0	1000	0	0	1000
HGNC:2600	CYP21A2	0	cytochrome P450 family 21 subfamily A member 2	21	0	0	0	0.000408631	0	0	0	1000	0	0	1000	0	0	-721.861	0	0	1000	0	0	1000	0	0	1000	0	0	1000
HGNC:2605	CYP27A1	1	cytochrome P450 family 27 subfamily A member 1	8	0	0	0	0.000544387	47	0	0	1000	0	0	1000	0	0	-721.861	0	0	1000	0	0	1000	0	0	1000	0	0	1000
HGNC:2606	CYP27B1	0	cytochrome P450 family 27 subfamily B member 1	2	0	0	0	4.37789e-05	0	0	0	1000	0	0	1000	0	0	-721.861	0	0	1000	0	0	1000	0	0	1000	0	0	1000
HGNC:2615	CYP2B6	0	cytochrome P450 family 2 subfamily B member 6	4	0	0	0	0	0	0	0	1000	0	0	1000	0	0	-721.861	0	0	1000	0	0	1000	0	0	1000	0	0	1000
HGNC:2631	CYP2E1	0	cytochrome P450 family 2 subfamily E member 1	2	0	0	0	0	0	0	0	1000	0	0	1000	0	0	-721.861	0	0	1000	0	0	1000	0	0	1000	0	0	1000
HGNC:2637	CYP3A4	0	cytochrome P450 family 3 subfamily A member 4	1	0	0	0	1.93387e-05	0	0	0	1000	0	0	1000	0	0	-721.861	0	0	1000	0	0	1000	0	0	1000	0	0	1000
HGNC:17450	CYP3A43	0	cytochrome P450 family 3 subfamily A member 43	1	0	0	0	1.93387e-05	0	0	0	1000	0	0	1000	0	0	-721.861	0	0	1000	0	0	1000	0	0	1000	0	0	1000
HGNC:2640	CYP3A7	0	cytochrome P450 family 3 subfamily A member 7	9	0	0	0	0.000173574	0	0	0	1000	0	0	1000	0	0	-721.861	0	0	1000	0	0	1000	0	0	1000	0	0	1000
HGNC:2642	CYP4A11	0	cytochrome P450 family 4 subfamily A member 11	2	0	0	0	5.15027e-06	0	0	0	1000	0	0	1000	0	0	-721.861	0	0	1000	0	0	1000	0	0	1000	0	0	1000
HGNC:2648	CYP4F8	0	cytochrome P450 family 4 subfamily F member 8	1	0	0	0	0	0	0	0	1000	0	0	1000	0	0	-721.861	0	0	1000	0	0	1000	0	0	1000	0	0	1000
HGNC:2704	DCK	0	deoxycytidine kinase	1	0	0	0	0	0	0	0	1000	0	0	1000	0	0	-721.861	0	0	1000	0	0	1000	0	0	1000	0	0	1000
HGNC:2709	DCT	0	dopachrome tautomerase	3	0	0	0	0	0	0	0	1000	0	0	1000	0	0	-721.861	0	0	1000	0	0	1000	0	0	1000	0	0	1000
HGNC:24269	DERA	0	deoxyribose-phosphate aldolase	0	NaN	0	0	1.54906e-05	2	0	0	1000	0	0	1000	0	0	-721.861	0	0	1000	0	0	1000	0	0	1000	0	0	1000
HGNC:2858	DGUOK	0	deoxyguanosine kinase	0	NaN	0	0	0.000367902	1	0	0	1000	0	0	1000	0	0	-721.861	0	0	1000	0	0	1000	0	0	1000	0	0	1000
HGNC:2859	DHCR24	0	24-dehydrocholesterol reductase	1	0	0	0	0.00100178	1	0	0	1000	0	0	1000	0	0	-721.861	0	0	1000	0	0	1000	0	0	1000	0	0	1000
HGNC:2861	DHFR	0	dihydrofolate reductase	0	NaN	0	0	0.0004673	53	0	0	1000	0	0	1000	0	0	-721.861	0	0	1000	0	0	1000	0	0	1000	0	0	1000
HGNC:2896	DLAT	0	dihydrolipoamide S-acetyltransferase	0	NaN	0	0	0.00688282	357	0	0	1000	0	0	1000	0	0	-721.861	0	0	1000	0	0	1000	0	0	1000	0	0	1000
HGNC:2898	DLD	0		0	NaN	0	0	1.54906e-05	12	0	0	1000	0	0	1000	0	0	-721.861	0	0	1000	0	0	1000	0	0	1000	0	0	1000
HGNC:24475	DMGDH	0	dimethylglycine dehydrogenase	0	NaN	0	0	0.00894453	15	0	0	1000	0	0	1000	0	0	-721.861	0	0	1000	0	0	1000	0	0	1000	0	0	1000
HGNC:3006	DPM2	0	dolichyl-phosphate mannosyltransferase subunit 2, regulatory	18	0	0	0	0.000195582	0	0	0	1000	0	0	1000	0	0	-721.861	0	0	1000	0	0	1000	0	0	1000	0	0	1000
HGNC:3012	DPYD	1	dihydropyrimidine dehydrogenase	2	0	0	0	0.000311589	58	0	0	1000	0	0	1000	0	0	-721.861	0	0	1000	0	0	1000	0	0	1000	0	0	1000
HGNC:3061	DTYMK	0	deoxythymidylate kinase	0	NaN	0	0	0.00248714	25	0	0	1000	0	0	1000	0	0	-721.861	0	0	1000	0	0	1000	0	0	1000	0	0	1000
HGNC:3356	ENPP1	0	ectonucleotide pyrophosphatase/phosphodiesterase 1	1	0	0	0	0	0	0	0	1000	0	0	1000	0	0	-721.861	0	0	1000	0	0	1000	0	0	1000	0	0	1000
HGNC:14573	ENTPD4	0	ectonucleoside triphosphate diphosphohydrolase 4	226	0	0	0	0.00382377	433	0	0	1000	0	0	1000	0	0	-721.861	0	0	1000	0	0	1000	0	0	1000	0	0	1000
HGNC:3402	EPHX2	0	epoxide hydrolase 2	2	0	0	0	0	0	0	0	1000	0	0	1000	0	0	-721.861	0	0	1000	0	0	1000	0	0	1000	0	0	1000
HGNC:3481	ETFA	0	electron transfer flavoprotein alpha subunit	0	NaN	0	0	0.00572531	636	0	0.003	1000	0	0.003	1000	0	0.001	-721.013	0	0	1000	0	0	1000	0	0.001	1000	0	0	1000
HGNC:3482	ETFB	1	electron transfer flavoprotein beta subunit	0	NaN	0	0	0.00572531	636	0	0.003	1000	0	0.003	1000	0	0.001	-721.013	0	0	1000	0	0	1000	0	0.001	1000	0	0	1000
HGNC:14404	ETNPPL	0	ethanolamine-phosphate phospho-lyase	0	NaN	0	0	0.000153082	28	0	0	1000	0	0	1000	0	0	-721.861	0	0	1000	0	0	1000	0	0	1000	0	0	1000
HGNC:3555	FABP1	0	fatty acid binding protein 1	1	0	0	0	0	0	0	0	1000	0	0	1000	0	0	-721.861	0	0	1000	0	0	1000	0	0	1000	0	0	1000
HGNC:3631	FDPS	0	farnesyl diphosphate synthase	1	0	0	0	0	0	0	0	1000	0	0	1000	0	0	-721.861	0	0	1000	0	0	1000	0	0	1000	0	0	1000
HGNC:3647	FECH	0	ferrochelatase	15	0	0	0	0	0	0	0	1000	0	0	1000	0	0	-721.861	0	0	1000	0	0	1000	0	0	1000	0	0	1000
HGNC:3700	FH	0	fumarate hydratase	0	NaN	0	0	0.00541982	350	0	0	1000	0	0	1000	0	0	-721.239	0	0	1000	0	0	1000	0	0.02	1000	0	0	1000
HGNC:4006	FUCA1	0	fucosidase, alpha-L- 1, tissue	43	0	0	0	0	0	0	0	1000	0	0	1000	0	0	-721.861	0	0	1000	0	0	1000	0	0	1000	0	0	1000
HGNC:4008	FUCA2	0	fucosidase, alpha-L- 2, plasma	1	0	0	0	0	0	0	0	1000	0	0	1000	0	0	-721.861	0	0	1000	0	0	1000	0	0	1000	0	0	1000
HGNC:29500	FUK	0	fucokinase	40	0	0	0	0	0	0	0	1000	0	0	1000	0	0	-721.861	0	0	1000	0	0	1000	0	0	1000	0	0	1000
HGNC:4012	FUT1	0	fucosyltransferase 1 (H blood group)	45	0	0	0	0	0	0	0	1000	0	0	1000	0	0	-721.861	0	0	1000	0	0	1000	0	0	1000	0	0	1000
HGNC:4014	FUT3	0	fucosyltransferase 3 (Lewis blood group)	15	0	0	0	0	0	0	0	1000	0	0	1000	0	0	-721.861	0	0	1000	0	0	1000	0	0	1000	0	0	1000
HGNC:4019	FUT8	0	fucosyltransferase 8	48	0	0	0	5.10537e-05	6	0	0	1000	0	0	1000	0	0	-721.861	0	0	1000	0	0	1000	0	0	1000	0	0	1000
HGNC:4020	FUT9	0	fucosyltransferase 9	25	0	0	0	1.50065e-05	0	0	0	1000	0	0	1000	0	0	-721.861	0	0	1000	0	0	1000	0	0	1000	0	0	1000
HGNC:4057	G6PD	0	glucose-6-phosphate dehydrogenase	3	0	0	0	0	0	0	0	1000	0	0	1000	0	0	-721.861	0	0	1000	0	0	1000	0	0	1000	0	0	1000
HGNC:4092	GAD1	0	glutamate decarboxylase 1	0	NaN	0	0	7.35804e-05	26	0	0	1000	0	0	1000	0	0	-721.752	0	0	1000	0	0	1000	0	0	1000	0	0	1000
HGNC:24240	GAL3ST1	0	galactose-3-O-sulfotransferase 1	7	0	0	0	0.000776549	1	0	0	1000	0	0	1000	0	0	-721.861	0	0	1000	0	0	1000	0	0	1000	0	0	1000
HGNC:4115	GALC	0	galactosylceramidase	1	0	0	0	0	1	0	0	1000	0	0	1000	0	0	-721.861	0	0	1000	0	0	1000	0	0	1000	0	0	1000
HGNC:4116	GALE	0	UDP-galactose-4-epimerase	235	0	0	0	0.00309157	430	0	0	1000	0	0	1000	0	0	-721.861	0	0	1000	0	0	1000	0	0	1000	0	0	1000
HGNC:4122	GALNS	0	galactosamine (N-acetyl)-6-sulfatase	44	0	0	0	5.61875e-05	6	0	0	1000	0	0	1000	0	0	-721.861	0	0	1000	0	0	1000	0	0	1000	0	0	1000
HGNC:4135	GALT	0	galactose-1-phosphate uridylyltransferase	0	NaN	0	0	0	1	0	0	1000	0	0	1000	0	0	-721.861	0	0	1000	0	0	1000	0	0	1000	0	0	1000
HGNC:4136	GAMT	0	guanidinoacetate N-methyltransferase	6	0	0	0	0.000954316	255	0	0	1000	0	0	1000	0	0	-721.861	0	0	1000	0	0	1000	0	0	1000	0	0	1000
HGNC:4138	GANAB	0	glucosidase II alpha subunit	60	0	0	0	6.94905e-05	6	0	0	1000	0	0	1000	0	0	-721.861	0	0	1000	0	0	1000	0	0	1000	0	0	1000
HGNC:4175	GATM	1	glycine amidinotransferase	7	0	0	0	0.000953095	255	0	0	1000	0	0	1000	0	0	-721.861	0	0	1000	0	0	1000	0	0	1000	0	0	1000
HGNC:4177	GBA	0	glucosylceramidase beta	1	0	0	0	0	0	0	0	1000	0	0	1000	0	0	-721.861	0	0	1000	0	0	1000	0	0	1000	0	0	1000
HGNC:4180	GBE1	0	1,4-alpha-glucan branching enzyme 1	0	NaN	0	0	0	1	0	0	1000	0	0	1000	0	0	-721.861	0	0	1000	0	0	1000	0	0	1000	0	0	1000
HGNC:20460	GBGT1	0	globoside alpha-1,3-N-acetylgalactosaminyltransferase 1 (FORS blood group)	6	0	0	0	0	0	0	0	1000	0	0	1000	0	0	-721.861	0	0	1000	0	0	1000	0	0	1000	0	0	1000
HGNC:4188	GCAT	0	glycine C-acetyltransferase	3	0	0	0	0	0	0	0	1000	0	0	1000	0	0	-721.861	0	0	1000	0	0	1000	0	0	1000	0	0	1000
HGNC:4311	GCLC	0	glutamate-cysteine ligase catalytic subunit	2	0	0	0	0	3	0	0	1000	0	0	1000	0	0	-721.861	0	0	1000	0	0	1000	0	0	1000	0	0	1000
HGNC:4312	GCLM	0	glutamate-cysteine ligase modifier subunit	2	0	0	0	0	3	0	0	1000	0	0	1000	0	0	-721.861	0	0	1000	0	0	1000	0	0	1000	0	0	1000
HGNC:4203	GCNT1	0	glucosaminyl (N-acetyl) transferase 1, core 2	0	NaN	0	0	0.000257496	45	0	0	1000	0	0	1000	0	0	-721.861	0	0	1000	0	0	1000	0	0	1000	0	0	1000
HGNC:4204	GCNT2	0	glucosaminyl (N-acetyl) transferase 2, I-branching enzyme (I blood group)	6	0	0	0	0	0	0	0	1000	0	0	1000	0	0	-721.861	0	0	1000	0	0	1000	0	0	1000	0	0	1000
HGNC:4208	GCSH	0	glycine cleavage system protein H	0	NaN	0	0	0.0377113	1313	0	0.012	1000	0	0.012	1000	0	0.022	-698.113	0	0	1000	0	0	1000	0	0.013	1000	0	0	1000
HGNC:21705	GGCT	0	gamma-glutamylcyclotransferase	4	0	0	0	0	0	0	0	1000	0	0	1000	0	0	-721.861	0	0	1000	0	0	1000	0	0	1000	0	0	1000
HGNC:4249	GGPS1	0	geranylgeranyl diphosphate synthase 1	2	0	0	0	0	0	0	0	1000	0	0	1000	0	0	-721.861	0	0	1000	0	0	1000	0	0	1000	0	0	1000
HGNC:4250	GGT1	0	gamma-glutamyltransferase 1	1	0	0	0	0	0	0	0	1000	0	0	1000	0	0	-721.861	0	0	1000	0	0	1000	0	0	1000	0	0	1000
HGNC:4260	GGT5	0	gamma-glutamyltransferase 5	10	0	0	0	0	0	0	0	1000	0	0	1000	0	0	-721.861	0	0	1000	0	0	1000	0	0	1000	0	0	1000
HGNC:4296	GLA	0	galactosidase alpha	1	0	0	0	0	1	0	0	1000	0	0	1000	0	0	-721.861	0	0	1000	0	0	1000	0	0	1000	0	0	1000
HGNC:4298	GLB1	0	galactosidase beta 1	47	0	0	0	0.00039686	16	0	0	1000	0	0	1000	0	0	-721.861	0	0	1000	0	0	1000	0	0	1000	0	0	1000
HGNC:4313	GLDC	0	glycine decarboxylase	0	NaN	0	0	0.0377113	1313	0	0.012	1000	0	0.012	1000	0	0.022	-698.113	0	0	1000	0	0	1000	0	0.013	1000	0	0	1000
HGNC:13734	GLYAT	0	glycine-N-acyltransferase	5	0	0	0	0	0	0	0	1000	0	0	1000	0	0	-721.861	0	0	1000	0	0	1000	0	0	1000	0	0	1000
HGNC:24247	GLYCTK	0	glycerate kinase	1	0	0	0	0	0	0	0	1000	0	0	1000	0	0	-721.861	0	0	1000	0	0	1000	0	0	1000	0	0	1000
HGNC:23657	GNE	0	glucosamine (UDP-N-acetyl)-2-epimerase/N-acetylmannosamine kinase	2	0	0	0	0.000922321	484	0	0	1000	0	0	1000	0	0	-721.861	0	0	1000	0	0	1000	0	0	1000	0	0	1000
HGNC:4415	GNMT	0	glycine N-methyltransferase	4	0	0	0	0	0	0	0	1000	0	0	1000	0	0	-721.861	0	0	1000	0	0	1000	0	0	1000	0	0	1000
HGNC:4416	GNPAT	0	glyceronephosphate O-acyltransferase	2	0	0	0	0	0	0	0	1000	0	0	1000	0	0	-721.861	0	0	1000	0	0	1000	0	0	1000	0	0	1000
HGNC:19980	GNPNAT1	0	glucosamine-phosphate N-acetyltransferase 1	266	0	0	0	0.00330103	429	0	0	1000	0	0	1000	0	0	-721.861	0	0	1000	0	0	1000	0	0	1000	0	0	1000
HGNC:4422	GNS	0	glucosamine (N-acetyl)-6-sulfatase	11	0	0	0	0	0	0	0	1000	0	0	1000	0	0	-721.861	0	0	1000	0	0	1000	0	0	1000	0	0	1000
HGNC:4432	GOT1	0	glutamic-oxaloacetic transaminase 1	11	0	0	0	0.00180944	386	0	0	1000	0	0	1000	0	0.001	-720.896	0	0	1000	0	0	1000	0	0.001	1000	0	0	1000
HGNC:4433	GOT2	0	glutamic-oxaloacetic transaminase 2	2	0	0	0	0.000128756	47	0	0	1000	0	0	1000	0	0	-721.861	0	0	1000	0	0	1000	0	0	1000	0	0	1000
HGNC:4455	GPD1	0	glycerol-3-phosphate dehydrogenase 1	0	NaN	0	0	0.000141948	10	0	0	1000	0	0	1000	0	0	-721.861	0	0	1000	0	0	1000	0	0	1000	0	0	1000
HGNC:4458	GPI	0	glucose-6-phosphate isomerase	1	0	0	0	1.28839e-06	2	0	0	1000	0	0	1000	0	0	-721.861	0	0	1000	0	0	1000	0	0	1000	0	0	1000
HGNC:4570	GRHPR	0	glyoxylate and hydroxypyruvate reductase	0	NaN	0	0	0.00175776	194	0	0	1000	0	0	1000	0	0	-721.861	0	0	1000	0	0	1000	0	0	1000	0	0	1000
HGNC:4624	GSS	0	glutathione synthetase	1	0	0	0	0	3	0	0	1000	0	0	1000	0	0	-721.861	0	0	1000	0	0	1000	0	0	1000	0	0	1000
HGNC:4643	GSTZ1	0	glutathione S-transferase zeta 1	1	0	0	0	1.28922e-06	0	0	0	1000	0	0	1000	0	0	-721.861	0	0	1000	0	0	1000	0	0	1000	0	0	1000
HGNC:4795	H6PD	0	hexose-6-phosphate dehydrogenase/glucose 1-dehydrogenase	1	0	0	0	0	0	0	0	1000	0	0	1000	0	0	-721.861	0	0	1000	0	0	1000	0	0	1000	0	0	1000
HGNC:4866	HEPH	0	hephaestin	1	0	0	0	0	0	0	0	1000	0	0	1000	0	0	-721.861	0	0	1000	0	0	1000	0	0	1000	0	0	1000
HGNC:4892	HGD	0	homogentisate 1,2-dioxygenase	2	0	0	0	2.57513e-06	0	0	0	1000	0	0	1000	0	0	-721.861	0	0	1000	0	0	1000	0	0	1000	0	0	1000
HGNC:4907	HIBADH	0	3-hydroxyisobutyrate dehydrogenase	0	NaN	0	0	0.000653187	40	0	0	1000	0	0	1000	0	0	-721.861	0	0	1000	0	0	1000	0	0	1000	0	0	1000
HGNC:4908	HIBCH	0	3-hydroxyisobutyryl-CoA hydrolase	1	0	0	0	0	0	0	0	1000	0	0	1000	0	0	-721.861	0	0	1000	0	0	1000	0	0	1000	0	0	1000
HGNC:4982	HMBS	0	hydroxymethylbilane synthase	21	0	0	0	0	0	0	0	1000	0	0	1000	0	0	-721.861	0	0	1000	0	0	1000	0	0	1000	0	0	1000
HGNC:5005	HMGCL	0	3-hydroxymethyl-3-methylglutaryl-CoA lyase	0	NaN	0	0	0.000971181	303	0	0.002	1000	0	0.002	1000	0	0.001	-721.274	0	0	1000	0	0	1000	0	0.001	1000	0	0	1000
HGNC:5007	HMGCS1	0	3-hydroxy-3-methylglutaryl-CoA synthase 1	0	NaN	0	0	0.00309525	58	0	0	1000	0	0	1000	0	0	-721.861	0	0	1000	0	0	1000	0	0	1000	0	0	1000
HGNC:5008	HMGCS2	0	3-hydroxy-3-methylglutaryl-CoA synthase 2	0	NaN	0	0	0.0104573	611	0	0.002	1000	0	0.002	1000	0	0.001	-721.274	0	0	1000	0	0	1000	0	0.001	1000	0	0	1000
HGNC:5028	HNMT	0	histamine N-methyltransferase	4	0	0	0	0	0	0	0	1000	0	0	1000	0	0	-721.861	0	0	1000	0	0	1000	0	0	1000	0	0	1000
HGNC:5147	HPD	0	4-hydroxyphenylpyruvate dioxygenase	4	0	0	0	2.56851e-06	0	0	0	1000	0	0	1000	0	0	-721.861	0	0	1000	0	0	1000	0	0	1000	0	0	1000
HGNC:5212	HSD17B3	0	hydroxysteroid 17-beta dehydrogenase 3	1	0	0	0	2.06279e-05	0	0	0	1000	0	0	1000	0	0	-721.861	0	0	1000	0	0	1000	0	0	1000	0	0	1000
HGNC:5215	HSD17B7	0	hydroxysteroid 17-beta dehydrogenase 7	1	0	0	0	0.00756256	267	0	0	1000	0	0	1000	0	0	-721.861	0	0	1000	0	0	1000	0	0	1000	0	0	1000
HGNC:5217	HSD3B1	0	hydroxy-delta-5-steroid dehydrogenase, 3 beta- and steroid delta-isomerase 1	4	0	0	0	0.000174585	4	0	0	1000	0	0	1000	0	0	-721.861	0	0	1000	0	0	1000	0	0	1000	0	0	1000
HGNC:5218	HSD3B2	0	hydroxy-delta-5-steroid dehydrogenase, 3 beta- and steroid delta-isomerase 2	91	0	0	0	0.00163608	1	0	0	1000	0	0	1000	0	0	-721.861	0	0	1000	0	0	1000	0	0	1000	0	0	1000
HGNC:18324	HSD3B7	0	hydroxy-delta-5-steroid dehydrogenase, 3 beta- and steroid delta-isomerase 7	0	NaN	0	0	0.000109716	5	0	0	1000	0	0	1000	0	0	-721.861	0	0	1000	0	0	1000	0	0	1000	0	0	1000
HGNC:1912	CHAT	0	choline O-acetyltransferase	3	0	0	0	2.57181e-05	4	0	0	1000	0	0	1000	0	0	-721.861	0	0	1000	0	0	1000	0	0	1000	0	0	1000
HGNC:24288	CHDH	0	choline dehydrogenase	7	0	0	0	0.00886443	15	0	0	1000	0	0	1000	0	0	-721.861	0	0	1000	0	0	1000	0	0	1000	0	0	1000
HGNC:5382	IDH1	0	isocitrate dehydrogenase (NADP(+)) 1, cytosolic	2	0	0	0	0.000155795	10	0	0	1000	0	0	1000	0	0	-721.861	0	0	1000	0	0	1000	0	0	1000	0	0	1000
HGNC:5383	IDH2	0	isocitrate dehydrogenase (NADP(+)) 2, mitochondrial	0	NaN	0	0	0.011519	510	0	0	1000	0	0	1000	0	0	-721.263	0	0	1000	0	0	1000	0	0	1000	0	0	1000
HGNC:6059	IDO1	0	indoleamine 2,3-dioxygenase 1	3	0	0	0	0	0	0	0	1000	0	0	1000	0	0	-721.861	0	0	1000	0	0	1000	0	0	1000	0	0	1000
HGNC:6069	INMT	0	indolethylamine N-methyltransferase	1	0	0	0	0	0	0	0	1000	0	0	1000	0	0	-721.861	0	0	1000	0	0	1000	0	0	1000	0	0	1000
HGNC:6071	INPP1	1	inositol polyphosphate-1-phosphatase	3	0	0	0	0	0	0	0	1000	0	0	1000	0	0	-721.861	0	0	1000	0	0	1000	0	0	1000	0	0	1000
HGNC:20739	IPMK	0	inositol polyphosphate multikinase	6	0	0	0	0	0	0	0	1000	0	0	1000	0	0	-721.861	0	0	1000	0	0	1000	0	0	1000	0	0	1000
HGNC:29821	ISYNA1	0	inositol-3-phosphate synthase 1	1	0	0	0	0	0	0	0	1000	0	0	1000	0	0	-721.861	0	0	1000	0	0	1000	0	0	1000	0	0	1000
HGNC:4021	KDSR	0	3-ketodihydrosphingosine reductase	210	0	0	0	0.00334728	430	0	0	1000	0	0	1000	0	0	-721.861	0	0	1000	0	0	1000	0	0	1000	0	0	1000
HGNC:6315	KHK	0	ketohexokinase	0	NaN	0	0	5.5508e-05	8	0	0	1000	0	0	1000	0	0	-721.861	0	0	1000	0	0	1000	0	0	1000	0	0	1000
HGNC:18449	LAP3	0	leucine aminopeptidase 3	1	0	0	0	0	0	0	0	1000	0	0	1000	0	0	-721.861	0	0	1000	0	0	1000	0	0	1000	0	0	1000
HGNC:6823	MAN1B1	0	mannosidase alpha class 1B member 1	1	0	0	0	0	0	0	0	1000	0	0	1000	0	0	-721.861	0	0	1000	0	0	1000	0	0	1000	0	0	1000
HGNC:6826	MAN2B1	0	mannosidase alpha class 2B member 1	15	0	0	0	7.34505e-05	6	0	0	1000	0	0	1000	0	0	-721.861	0	0	1000	0	0	1000	0	0	1000	0	0	1000
HGNC:6831	MANBA	0	mannosidase beta	14	0	0	0	7.35437e-05	6	0	0	1000	0	0	1000	0	0	-721.861	0	0	1000	0	0	1000	0	0	1000	0	0	1000
HGNC:19691	MECR	0	mitochondrial trans-2-enoyl-CoA reductase	0	NaN	0	0	0.000136834	7	0	0	1000	0	0	1000	0	0	-721.861	0	0	1000	0	0	1000	0	0	1000	0	0	1000
HGNC:7044	MGAT1	0	mannosyl (alpha-1,3-)-glycoprotein beta-1,2-N-acetylglucosaminyltransferase	62	0	0	0	6.93243e-05	6	0	0	1000	0	0	1000	0	0	-721.861	0	0	1000	0	0	1000	0	0	1000	0	0	1000
HGNC:7045	MGAT2	0	mannosyl (alpha-1,6-)-glycoprotein beta-1,2-N-acetylglucosaminyltransferase	62	0	0	0	6.93243e-05	6	0	0	1000	0	0	1000	0	0	-721.861	0	0	1000	0	0	1000	0	0	1000	0	0	1000
HGNC:7046	MGAT3	0	mannosyl (beta-1,4-)-glycoprotein beta-1,4-N-acetylglucosaminyltransferase	2	0	0	0	2.05434e-05	12	0	0	1000	0	0	1000	0	0	-721.861	0	0	1000	0	0	1000	0	0	1000	0	0	1000
HGNC:14522	MIOX	0	myo-inositol oxygenase	0	NaN	0	0	0.000448551	49	0	0	1000	0	0	1000	0	0	-721.861	0	0	1000	0	0	1000	0	0	1000	0	0	1000
HGNC:24862	MOGS	0	mannosyl-oligosaccharide glucosidase	61	0	0	0	6.94073e-05	6	0	0	1000	0	0	1000	0	0	-721.861	0	0	1000	0	0	1000	0	0	1000	0	0	1000
HGNC:7218	MPO	0	myeloperoxidase	0	NaN	0	0	0	4	0	0	1000	0	0	1000	0	0	-721.861	0	0	1000	0	0	1000	0	0	1000	0	0	1000
HGNC:7413	MTAP	0	methylthioadenosine phosphorylase	4	0	0	0	0.00177472	24	0	0	1000	0	0	1000	0	0	-721.861	0	0	1000	0	0	1000	0	0	1000	0	0	1000
HGNC:7419	MT-CO1	0	mitochondrially encoded cytochrome c oxidase I	0	NaN	0	0	0.00527426	739	0	0.002	1000	0	0.002	1000	0	0.001	-721.101	0	0	1000	0	0	1000	0	0.001	1000	0	0	1000
HGNC:7421	MT-CO2	0	mitochondrially encoded cytochrome c oxidase II	0	NaN	0	0	0.00527426	739	0	0.002	1000	0	0.002	1000	0	0.001	-721.101	0	0	1000	0	0	1000	0	0.001	1000	0	0	1000
HGNC:7422	MT-CO3	0	mitochondrially encoded cytochrome c oxidase III	0	NaN	0	0	0.00527426	739	0	0.002	1000	0	0.002	1000	0	0.001	-721.101	0	0	1000	0	0	1000	0	0.001	1000	0	0	1000
HGNC:7427	MT-CYB	0	mitochondrially encoded cytochrome b	0	NaN	0	0	0.11401	1052	0	0.108	1000	0	0.108	1000	0	0.077	-666.667	0	0	1000	0	0.083	1000	0	0.077	1000	0	0	1000
HGNC:7432	MTHFD1	0	methylenetetrahydrofolate dehydrogenase, cyclohydrolase and formyltetrahydrofolate synthetase 1	0	NaN	0	0	0.0158262	499	0	0	1000	0	0	1000	0	0.073	-625	0	0	1000	0	0	1000	0	0.036	1000	0	0	1000
HGNC:7455	MT-ND1	0	mitochondrially encoded NADH:ubiquinone oxidoreductase core subunit 1	0	NaN	0	0	0.00699424	479	0	0.002	1000	0	0.002	1000	0	0.001	-721.47	0	0	1000	0	0	1000	0	0.001	1000	0	0	1000
HGNC:7456	MT-ND2	0	mitochondrially encoded NADH:ubiquinone oxidoreductase core subunit 2	0	NaN	0	0	0.00699424	479	0	0.002	1000	0	0.002	1000	0	0.001	-721.47	0	0	1000	0	0	1000	0	0.001	1000	0	0	1000
HGNC:7458	MT-ND3	0	mitochondrially encoded NADH:ubiquinone oxidoreductase core subunit 3	0	NaN	0	0	0.00699424	479	0	0.002	1000	0	0.002	1000	0	0.001	-721.47	0	0	1000	0	0	1000	0	0.001	1000	0	0	1000
HGNC:7459	MT-ND4	0	mitochondrially encoded NADH:ubiquinone oxidoreductase core subunit 4	0	NaN	0	0	0.00699424	479	0	0.002	1000	0	0.002	1000	0	0.001	-721.47	0	0	1000	0	0	1000	0	0.001	1000	0	0	1000
HGNC:7460	MT-ND4L	0	mitochondrially encoded NADH:ubiquinone oxidoreductase core subunit 4L	0	NaN	0	0	0.00699424	479	0	0.002	1000	0	0.002	1000	0	0.001	-721.47	0	0	1000	0	0	1000	0	0.001	1000	0	0	1000
HGNC:7461	MT-ND5	0	mitochondrially encoded NADH:ubiquinone oxidoreductase core subunit 5	0	NaN	0	0	0.00699424	479	0	0.002	1000	0	0.002	1000	0	0.001	-721.47	0	0	1000	0	0	1000	0	0.001	1000	0	0	1000
HGNC:7462	MT-ND6	0	mitochondrially encoded NADH:ubiquinone oxidoreductase core subunit 6	0	NaN	0	0	0.00699424	479	0	0.002	1000	0	0.002	1000	0	0.001	-721.47	0	0	1000	0	0	1000	0	0.001	1000	0	0	1000
HGNC:7468	MTR	0	5-methyltetrahydrofolate-homocysteine methyltransferase	0	NaN	0	0	3.87265e-06	1	0	0	1000	0	0	1000	0	0	-721.861	0	0	1000	0	0	1000	0	0	1000	0	0	1000
HGNC:7526	MUT	0	methylmalonyl-CoA mutase	0	NaN	0	0	0.000677714	40	0	0	1000	0	0	1000	0	0	-721.861	0	0	1000	0	0	1000	0	0	1000	0	0	1000
HGNC:7631	NAGA	0	alpha-N-acetylgalactosaminidase	3	0	0	0	0.000358076	45	0	0	1000	0	0	1000	0	0	-721.861	0	0	1000	0	0	1000	0	0	1000	0	0	1000
HGNC:17174	NAGK	0	N-acetylglucosamine kinase	0	NaN	0	0	0.000161501	69	0	0	1000	0	0	1000	0	0	-721.861	0	0	1000	0	0	1000	0	0	1000	0	0	1000
HGNC:17996	NAGS	0	N-acetylglutamate synthase	1	0	0	0	0	0	0	0	1000	0	0	1000	0	0	-721.861	0	0	1000	0	0	1000	0	0	1000	0	0	1000
HGNC:19237	NANS	0	N-acetylneuraminate synthase	3	0	0	0	1.28591e-06	0	0	0	1000	0	0	1000	0	0	-721.861	0	0	1000	0	0	1000	0	0	1000	0	0	1000
HGNC:7683	NDUFA1	0	NADH:ubiquinone oxidoreductase subunit A1	0	NaN	0	0	0.00699424	479	0	0.002	1000	0	0.002	1000	0	0.001	-721.47	0	0	1000	0	0	1000	0	0.001	1000	0	0	1000
HGNC:7684	NDUFA10	0	NADH:ubiquinone oxidoreductase subunit A10	0	NaN	0	0	0.00699424	479	0	0.002	1000	0	0.002	1000	0	0.001	-721.47	0	0	1000	0	0	1000	0	0.001	1000	0	0	1000
HGNC:20371	NDUFA11	0	NADH:ubiquinone oxidoreductase subunit A11	0	NaN	0	0	0.00699424	479	0	0.002	1000	0	0.002	1000	0	0.001	-721.47	0	0	1000	0	0	1000	0	0.001	1000	0	0	1000
HGNC:23987	NDUFA12	0	NADH:ubiquinone oxidoreductase subunit A12	0	NaN	0	0	0.00699424	479	0	0.002	1000	0	0.002	1000	0	0.001	-721.47	0	0	1000	0	0	1000	0	0.001	1000	0	0	1000
HGNC:17194	NDUFA13	0	NADH:ubiquinone oxidoreductase subunit A13	0	NaN	0	0	0.00699424	479	0	0.002	1000	0	0.002	1000	0	0.001	-721.47	0	0	1000	0	0	1000	0	0.001	1000	0	0	1000
HGNC:7685	NDUFA2	0	NADH:ubiquinone oxidoreductase subunit A2	0	NaN	0	0	0.00699424	479	0	0.002	1000	0	0.002	1000	0	0.001	-721.47	0	0	1000	0	0	1000	0	0.001	1000	0	0	1000
HGNC:7686	NDUFA3	0	NADH:ubiquinone oxidoreductase subunit A3	0	NaN	0	0	0.00699424	479	0	0.002	1000	0	0.002	1000	0	0.001	-721.47	0	0	1000	0	0	1000	0	0.001	1000	0	0	1000
HGNC:7687	NDUFA4	0	NDUFA4, mitochondrial complex associated	0	NaN	0	0	0.00699424	479	0	0.002	1000	0	0.002	1000	0	0.001	-721.47	0	0	1000	0	0	1000	0	0.001	1000	0	0	1000
HGNC:7688	NDUFA5	1	NADH:ubiquinone oxidoreductase subunit A5	0	NaN	0	0	0.00699424	479	0	0.002	1000	0	0.002	1000	0	0.001	-721.47	0	0	1000	0	0	1000	0	0.001	1000	0	0	1000
HGNC:7690	NDUFA6	0	NADH:ubiquinone oxidoreductase subunit A6	0	NaN	0	0	0.00699424	479	0	0.002	1000	0	0.002	1000	0	0.001	-721.47	0	0	1000	0	0	1000	0	0.001	1000	0	0	1000
HGNC:7691	NDUFA7	0	NADH:ubiquinone oxidoreductase subunit A7	0	NaN	0	0	0.00699424	479	0	0.002	1000	0	0.002	1000	0	0.001	-721.47	0	0	1000	0	0	1000	0	0.001	1000	0	0	1000
HGNC:7692	NDUFA8	0	NADH:ubiquinone oxidoreductase subunit A8	0	NaN	0	0	0.00699424	479	0	0.002	1000	0	0.002	1000	0	0.001	-721.47	0	0	1000	0	0	1000	0	0.001	1000	0	0	1000
HGNC:7693	NDUFA9	0	NADH:ubiquinone oxidoreductase subunit A9	0	NaN	0	0	0.00699424	479	0	0.002	1000	0	0.002	1000	0	0.001	-721.47	0	0	1000	0	0	1000	0	0.001	1000	0	0	1000
HGNC:7694	NDUFAB1	0	NADH:ubiquinone oxidoreductase subunit AB1	0	NaN	0	0	0.00699424	479	0	0.002	1000	0	0.002	1000	0	0.001	-721.47	0	0	1000	0	0	1000	0	0.001	1000	0	0	1000
HGNC:7695	NDUFB1	0	NADH:ubiquinone oxidoreductase subunit B1	0	NaN	0	0	0.00699424	479	0	0.002	1000	0	0.002	1000	0	0.001	-721.47	0	0	1000	0	0	1000	0	0.001	1000	0	0	1000
HGNC:7696	NDUFB10	0	NADH:ubiquinone oxidoreductase subunit B10	0	NaN	0	0	0.00699424	479	0	0.002	1000	0	0.002	1000	0	0.001	-721.47	0	0	1000	0	0	1000	0	0.001	1000	0	0	1000
HGNC:7697	NDUFB2	0	NADH:ubiquinone oxidoreductase subunit B2	0	NaN	0	0	0.00699424	479	0	0.002	1000	0	0.002	1000	0	0.001	-721.47	0	0	1000	0	0	1000	0	0.001	1000	0	0	1000
HGNC:7698	NDUFB3	0	NADH:ubiquinone oxidoreductase subunit B3	0	NaN	0	0	0.00699424	479	0	0.002	1000	0	0.002	1000	0	0.001	-721.47	0	0	1000	0	0	1000	0	0.001	1000	0	0	1000
HGNC:7699	NDUFB4	0	NADH:ubiquinone oxidoreductase subunit B4	0	NaN	0	0	0.00699424	479	0	0.002	1000	0	0.002	1000	0	0.001	-721.47	0	0	1000	0	0	1000	0	0.001	1000	0	0	1000
HGNC:7700	NDUFB5	0	NADH:ubiquinone oxidoreductase subunit B5	0	NaN	0	0	0.00699424	479	0	0.002	1000	0	0.002	1000	0	0.001	-721.47	0	0	1000	0	0	1000	0	0.001	1000	0	0	1000
HGNC:7701	NDUFB6	0	NADH:ubiquinone oxidoreductase subunit B6	0	NaN	0	0	0.00699424	479	0	0.002	1000	0	0.002	1000	0	0.001	-721.47	0	0	1000	0	0	1000	0	0.001	1000	0	0	1000
HGNC:7702	NDUFB7	0	NADH:ubiquinone oxidoreductase subunit B7	0	NaN	0	0	0.00699424	479	0	0.002	1000	0	0.002	1000	0	0.001	-721.47	0	0	1000	0	0	1000	0	0.001	1000	0	0	1000
HGNC:7703	NDUFB8	0	NADH:ubiquinone oxidoreductase subunit B8	0	NaN	0	0	0.00699424	479	0	0.002	1000	0	0.002	1000	0	0.001	-721.47	0	0	1000	0	0	1000	0	0.001	1000	0	0	1000
HGNC:7704	NDUFB9	0	NADH:ubiquinone oxidoreductase subunit B9	0	NaN	0	0	0.00699424	479	0	0.002	1000	0	0.002	1000	0	0.001	-721.47	0	0	1000	0	0	1000	0	0.001	1000	0	0	1000
HGNC:7705	NDUFC1	0	NADH:ubiquinone oxidoreductase subunit C1	0	NaN	0	0	0.00699424	479	0	0.002	1000	0	0.002	1000	0	0.001	-721.47	0	0	1000	0	0	1000	0	0.001	1000	0	0	1000
HGNC:7706	NDUFC2	0	NADH:ubiquinone oxidoreductase subunit C2	0	NaN	0	0	0.00699424	479	0	0.002	1000	0	0.002	1000	0	0.001	-721.47	0	0	1000	0	0	1000	0	0.001	1000	0	0	1000
HGNC:7707	NDUFS1	0	NADH:ubiquinone oxidoreductase core subunit S1	0	NaN	0	0	0.00699424	479	0	0.002	1000	0	0.002	1000	0	0.001	-721.47	0	0	1000	0	0	1000	0	0.001	1000	0	0	1000
HGNC:7708	NDUFS2	0	NADH:ubiquinone oxidoreductase core subunit S2	0	NaN	0	0	0.00699424	479	0	0.002	1000	0	0.002	1000	0	0.001	-721.47	0	0	1000	0	0	1000	0	0.001	1000	0	0	1000
HGNC:7710	NDUFS3	0	NADH:ubiquinone oxidoreductase core subunit S3	0	NaN	0	0	0.00699424	479	0	0.002	1000	0	0.002	1000	0	0.001	-721.47	0	0	1000	0	0	1000	0	0.001	1000	0	0	1000
HGNC:7711	NDUFS4	0	NADH:ubiquinone oxidoreductase subunit S4	0	NaN	0	0	0.00699424	479	0	0.002	1000	0	0.002	1000	0	0.001	-721.47	0	0	1000	0	0	1000	0	0.001	1000	0	0	1000
HGNC:7712	NDUFS5	0	NADH:ubiquinone oxidoreductase subunit S5	0	NaN	0	0	0.00699424	479	0	0.002	1000	0	0.002	1000	0	0.001	-721.47	0	0	1000	0	0	1000	0	0.001	1000	0	0	1000
HGNC:7713	NDUFS6	0	NADH:ubiquinone oxidoreductase subunit S6	0	NaN	0	0	0.00699424	479	0	0.002	1000	0	0.002	1000	0	0.001	-721.47	0	0	1000	0	0	1000	0	0.001	1000	0	0	1000
HGNC:7714	NDUFS7	0	NADH:ubiquinone oxidoreductase core subunit S7	0	NaN	0	0	0.00699424	479	0	0.002	1000	0	0.002	1000	0	0.001	-721.47	0	0	1000	0	0	1000	0	0.001	1000	0	0	1000
HGNC:7715	NDUFS8	0	NADH:ubiquinone oxidoreductase core subunit S8	0	NaN	0	0	0.00699424	479	0	0.002	1000	0	0.002	1000	0	0.001	-721.47	0	0	1000	0	0	1000	0	0.001	1000	0	0	1000
HGNC:7716	NDUFV1	0	NADH:ubiquinone oxidoreductase core subunit V1	0	NaN	0	0	0.00699424	479	0	0.002	1000	0	0.002	1000	0	0.001	-721.47	0	0	1000	0	0	1000	0	0.001	1000	0	0	1000
HGNC:7717	NDUFV2	0	NADH:ubiquinone oxidoreductase core subunit V2	0	NaN	0	0	0.00699424	479	0	0.002	1000	0	0.002	1000	0	0.001	-721.47	0	0	1000	0	0	1000	0	0.001	1000	0	0	1000
HGNC:7719	NDUFV3	0	NADH:ubiquinone oxidoreductase subunit V3	0	NaN	0	0	0.00699424	479	0	0.002	1000	0	0.002	1000	0	0.001	-721.47	0	0	1000	0	0	1000	0	0.001	1000	0	0	1000
HGNC:7758	NEU1	0	neuraminidase 1	44	0	0	0	5.61875e-05	6	0	0	1000	0	0	1000	0	0	-721.861	0	0	1000	0	0	1000	0	0	1000	0	0	1000
HGNC:29878	NIT2	0	nitrilase family member 2	0	NaN	0	0	3.61447e-05	4	0	0	1000	0	0	1000	0	0	-721.861	0	0	1000	0	0	1000	0	0	1000	0	0	1000
HGNC:7849	NME1	0	NME/NM23 nucleoside diphosphate kinase 1	1	0	0	0	0.000199668	5	0	0	1000	0	0	1000	0	0	-721.861	0	0	1000	0	0	1000	0	0	1000	0	0	1000
HGNC:7850	NME2	0	NME/NM23 nucleoside diphosphate kinase 2	1	0	0	0	0.000199668	5	0	0	1000	0	0	1000	0	0	-721.861	0	0	1000	0	0	1000	0	0	1000	0	0	1000
HGNC:7861	NNMT	0	nicotinamide N-methyltransferase	2	0	0	0	0	0	0	0	1000	0	0	1000	0	0	-721.861	0	0	1000	0	0	1000	0	0	1000	0	0	1000
HGNC:7876	NOS3	0	nitric oxide synthase 3	3	0	0	0	0	0	0	0	1000	0	0	1000	0	0	-721.861	0	0	1000	0	0	1000	0	0	1000	0	0	1000
HGNC:8016	NSF	0	N-ethylmaleimide sensitive factor, vesicle fusing ATPase	0	NaN	0	0	0.169645	1122	0	0.24	1000	0	0.24	1000	0	0.196	-580.357	0	0	1000	0	0.234	1000	0	0.221	1000	0	0	1000
HGNC:15769	NT5M	0	5',3'-nucleotidase, mitochondrial	0	NaN	0	0	0.000294068	5	0	0	1000	0	0	1000	0	0	-721.861	0	0	1000	0	0	1000	0	0	1000	0	0	1000
HGNC:8052	NUDT5	0	nudix hydrolase 5	5	0	0	0	0	0	0	0	1000	0	0	1000	0	0	-721.861	0	0	1000	0	0	1000	0	0	1000	0	0	1000
HGNC:8091	OAT	0	ornithine aminotransferase	1	0	0	0	0.00109065	312	0	0	1000	0	0	1000	0	0	-721.861	0	0	1000	0	0	1000	0	0	1000	0	0	1000
HGNC:8109	ODC1	0	ornithine decarboxylase 1	0	NaN	0	0	1.93633e-05	4	0	0	1000	0	0	1000	0	0	-721.861	0	0	1000	0	0	1000	0	0	1000	0	0	1000
HGNC:25625	OLAH	0	oleoyl-ACP hydrolase	8	0	0	0	0.0150777	535	0	0.027	1000	0	0.027	1000	0	0.011	-714.286	0	0	1000	0	0	1000	0	0.011	1000	0	0	1000
HGNC:8512	OTC	0	ornithine carbamoyltransferase	1	0	0	0	0	3	0	0	1000	0	0	1000	0	0	-721.861	0	0	1000	0	0	1000	0	0	1000	0	0	1000
HGNC:8582	PAH	1	phenylalanine hydroxylase	2	0	0	0	0.000715056	35	0	0	1000	0	0	1000	0	0	-721.861	0	0	1000	0	0	1000	0	0	1000	0	0	1000
HGNC:8636	PC	0	pyruvate carboxylase	0	NaN	0	0	2.58177e-06	1	0	0	1000	0	0	1000	0	0	-721.861	0	0	1000	0	0	1000	0	0	1000	0	0	1000
HGNC:8646	PCBD1	0	pterin-4 alpha-carbinolamine dehydratase 1	0	NaN	0	0	0.000317919	25	0	0	1000	0	0	1000	0	0	-721.861	0	0	1000	0	0	1000	0	0	1000	0	0	1000
HGNC:8756	PCYT2	0	phosphate cytidylyltransferase 2, ethanolamine	1	0	0	0	0	0	0	0	1000	0	0	1000	0	0	-721.861	0	0	1000	0	0	1000	0	0	1000	0	0	1000
HGNC:8808	PDHB	0	pyruvate dehydrogenase (lipoamide) beta	0	NaN	0	0	0.00513888	347	0	0	1000	0	0	1000	0	0	-721.861	0	0	1000	0	0	1000	0	0	1000	0	0	1000
HGNC:21350	PDHX	0	pyruvate dehydrogenase complex component X	0	NaN	0	0	0.0358023	1290	0	0.012	1000	0	0.012	1000	0	0.005	-718.75	0	0	1000	0	0	1000	0	0.005	1000	0	0	1000
HGNC:8819	PDXK	0	pyridoxal kinase	4	0	0	0	0	0	0	0	1000	0	0	1000	0	0	-721.861	0	0	1000	0	0	1000	0	0	1000	0	0	1000
HGNC:8830	PEMT	0	phosphatidylethanolamine N-methyltransferase	2	0	0	0	2.0601e-05	1	0	0	1000	0	0	1000	0	0	-721.861	0	0	1000	0	0	1000	0	0	1000	0	0	1000
HGNC:8840	PEPD	0	peptidase D	2	0	0	0	0	0	0	0	1000	0	0	1000	0	0	-721.861	0	0	1000	0	0	1000	0	0	1000	0	0	1000
HGNC:8891	PGD	0	phosphogluconate dehydrogenase	0	NaN	0	0	1.80724e-05	3	0	0	1000	0	0	1000	0	0	-721.861	0	0	1000	0	0	1000	0	0	1000	0	0	1000
HGNC:8903	PGLS	0	6-phosphogluconolactonase	2	0	0	0	0	0	0	0	1000	0	0	1000	0	0	-721.861	0	0	1000	0	0	1000	0	0	1000	0	0	1000
HGNC:8906	PGM2	0	phosphoglucomutase 2	0	NaN	0	0	1.54906e-05	2	0	0	1000	0	0	1000	0	0	-721.861	0	0	1000	0	0	1000	0	0	1000	0	0	1000
HGNC:8907	PGM3	0	phosphoglucomutase 3	286	0	0	0	0.00410103	433	0	0	1000	0	0	1000	0	0	-721.861	0	0	1000	0	0	1000	0	0	1000	0	0	1000
HGNC:30029	PGS1	0	phosphatidylglycerophosphate synthase 1	6	0	0	0	0	0	0	0	1000	0	0	1000	0	0	-721.861	0	0	1000	0	0	1000	0	0	1000	0	0	1000
HGNC:8923	PHGDH	0	phosphoglycerate dehydrogenase	2	0	0	0	0	0	0	0	1000	0	0	1000	0	0	-721.861	0	0	1000	0	0	1000	0	0	1000	0	0	1000
HGNC:16815	PHOSPHO1	0	phosphoethanolamine/phosphocholine phosphatase	0	NaN	0	0	7.86846e-05	15	0	0	1000	0	0	1000	0	0	-721.861	0	0	1000	0	0	1000	0	0	1000	0	0	1000
HGNC:8957	PIGA	0	phosphatidylinositol glycan anchor biosynthesis class A	18	0	0	0	0.000195582	0	0	0	1000	0	0	1000	0	0	-721.861	0	0	1000	0	0	1000	0	0	1000	0	0	1000
HGNC:8960	PIGC	0	phosphatidylinositol glycan anchor biosynthesis class C	18	0	0	0	0.000195582	0	0	0	1000	0	0	1000	0	0	-721.861	0	0	1000	0	0	1000	0	0	1000	0	0	1000
HGNC:8962	PIGF	0	phosphatidylinositol glycan anchor biosynthesis class F	7	0	0	0	9.59585e-05	0	0	0	1000	0	0	1000	0	0	-721.861	0	0	1000	0	0	1000	0	0	1000	0	0	1000
HGNC:25985	PIGG	0	phosphatidylinositol glycan anchor biosynthesis class G	4	0	0	0	5.90791e-05	0	0	0	1000	0	0	1000	0	0	-721.861	0	0	1000	0	0	1000	0	0	1000	0	0	1000
HGNC:8964	PIGH	0	phosphatidylinositol glycan anchor biosynthesis class H	18	0	0	0	0.000195582	0	0	0	1000	0	0	1000	0	0	-721.861	0	0	1000	0	0	1000	0	0	1000	0	0	1000
HGNC:8966	PIGL	0	phosphatidylinositol glycan anchor biosynthesis class L	17	0	0	0	0.000195829	0	0	0	1000	0	0	1000	0	0	-721.861	0	0	1000	0	0	1000	0	0	1000	0	0	1000
HGNC:8967	PIGN	0	phosphatidylinositol glycan anchor biosynthesis class N	9	0	0	0	0.000119964	0	0	0	1000	0	0	1000	0	0	-721.861	0	0	1000	0	0	1000	0	0	1000	0	0	1000
HGNC:23215	PIGO	0	phosphatidylinositol glycan anchor biosynthesis class O	7	0	0	0	9.59585e-05	0	0	0	1000	0	0	1000	0	0	-721.861	0	0	1000	0	0	1000	0	0	1000	0	0	1000
HGNC:3046	PIGP	0	phosphatidylinositol glycan anchor biosynthesis class P	18	0	0	0	0.000195582	0	0	0	1000	0	0	1000	0	0	-721.861	0	0	1000	0	0	1000	0	0	1000	0	0	1000
HGNC:14135	PIGQ	0	phosphatidylinositol glycan anchor biosynthesis class Q	18	0	0	0	0.000195582	0	0	0	1000	0	0	1000	0	0	-721.861	0	0	1000	0	0	1000	0	0	1000	0	0	1000
HGNC:23213	PIGW	0	phosphatidylinositol glycan anchor biosynthesis class W	16	0	0	0	0.000196076	0	0	0	1000	0	0	1000	0	0	-721.861	0	0	1000	0	0	1000	0	0	1000	0	0	1000
HGNC:30596	PIGZ	0	phosphatidylinositol glycan anchor biosynthesis class Z	1	0	0	0	2.96529e-05	0	0	0	1000	0	0	1000	0	0	-721.861	0	0	1000	0	0	1000	0	0	1000	0	0	1000
HGNC:8972	PIK3C2B	0	phosphatidylinositol-4-phosphate 3-kinase catalytic subunit type 2 beta	3	0	0	0	0	0	0	0	1000	0	0	1000	0	0	-721.861	0	0	1000	0	0	1000	0	0	1000	0	0	1000
HGNC:17804	PIPOX	0	pipecolic acid and sarcosine oxidase	1	0	0	0	0	0	0	0	1000	0	0	1000	0	0	-721.861	0	0	1000	0	0	1000	0	0	1000	0	0	1000
HGNC:8999	PISD	0	phosphatidylserine decarboxylase	1	0	0	0	0.000100508	12	0	0	1000	0	0	1000	0	0	-721.861	0	0	1000	0	0	1000	0	0	1000	0	0	1000
HGNC:17934	PLA2G3	0	phospholipase A2 group III	1	0	0	0	0	0	0	0	1000	0	0	1000	0	0	-721.861	0	0	1000	0	0	1000	0	0	1000	0	0	1000
HGNC:15917	PLCB1	1	phospholipase C beta 1	3	0	0	0	0	0	0	0	1000	0	0	1000	0	0	-721.861	0	0	1000	0	0	1000	0	0	1000	0	0	1000
HGNC:9067	PLD1	0	phospholipase D1	9	0	0	0	0	0	0	0	1000	0	0	1000	0	0	-721.861	0	0	1000	0	0	1000	0	0	1000	0	0	1000
HGNC:9068	PLD2	0	phospholipase D2	0	NaN	0	0	0.000223548	68	0	0	1000	0	0	1000	0	0	-721.861	0	0	1000	0	0	1000	0	0	1000	0	0	1000
HGNC:9160	PNMT	0	phenylethanolamine N-methyltransferase	9	0	0	0	0.000609051	0	0	0	1000	0	0	1000	0	0	-721.861	0	0	1000	0	0	1000	0	0	1000	0	0	1000
HGNC:30260	PNPO	0	pyridoxamine 5'-phosphate oxidase	7	0	0	0	0	0	0	0	1000	0	0	1000	0	0	-721.861	0	0	1000	0	0	1000	0	0	1000	0	0	1000
HGNC:28883	PPA2	0	pyrophosphatase (inorganic) 2	0	NaN	0	0	0.00121722	163	0	0	1000	0	0	1000	0	0	-721.861	0	0	1000	0	0	1000	0	0	1000	0	0	1000
HGNC:28107	PPCDC	0	phosphopantothenoylcysteine decarboxylase	0	NaN	0	0	5.16354e-06	4	0	0	1000	0	0	1000	0	0	-721.861	0	0	1000	0	0	1000	0	0	1000	0	0	1000
HGNC:9280	PPOX	0	protoporphyrinogen oxidase	16	0	0	0	0	0	0	0	1000	0	0	1000	0	0	-721.861	0	0	1000	0	0	1000	0	0	1000	0	0	1000
HGNC:17325	PRODH2	0	proline dehydrogenase 2	1	0	0	0	0.00749757	485	0	0.007	1000	0	0.007	1000	0	0.002	-720.238	0	0	1000	0	0	1000	0	0.003	1000	0	0	1000
HGNC:19129	PSAT1	0	phosphoserine aminotransferase 1	1	0	0	0	0	0	0	0	1000	0	0	1000	0	0	-721.861	0	0	1000	0	0	1000	0	0	1000	0	0	1000
HGNC:9587	PTDSS1	0	phosphatidylserine synthase 1	0	NaN	0	0	2.57515e-05	22	0	0	1000	0	0	1000	0	0	-721.861	0	0	1000	0	0	1000	0	0	1000	0	0	1000
HGNC:15463	PTDSS2	0	phosphatidylserine synthase 2	0	NaN	0	0	5.29176e-05	7	0	0	1000	0	0	1000	0	0	-721.861	0	0	1000	0	0	1000	0	0	1000	0	0	1000
HGNC:9603	PTGIS	0	prostaglandin I2 synthase	4	0	0	0	0	0	0	0	1000	0	0	1000	0	0	-721.861	0	0	1000	0	0	1000	0	0	1000	0	0	1000
HGNC:26965	PTPMT1	0	protein tyrosine phosphatase, mitochondrial 1	5	0	0	0	0	0	0	0	1000	0	0	1000	0	0	-721.861	0	0	1000	0	0	1000	0	0	1000	0	0	1000
HGNC:9721	PYCR1	0	pyrroline-5-carboxylate reductase 1	1	0	0	0	0	0	0	0	1000	0	0	1000	0	0	-721.861	0	0	1000	0	0	1000	0	0	1000	0	0	1000
HGNC:25846	PYCR3	0	pyrroline-5-carboxylate reductase 3	0	NaN	0	0	0.00750706	485	0	0.007	1000	0	0.007	1000	0	0.002	-720.238	0	0	1000	0	0	1000	0	0.003	1000	0	0	1000
HGNC:9959	RENBP	0	renin binding protein	0	NaN	0	0	2.58109e-06	5	0	0	1000	0	0	1000	0	0	-721.861	0	0	1000	0	0	1000	0	0	1000	0	0	1000
HGNC:10293	RPE	0	ribulose-5-phosphate-3-epimerase	0	NaN	0	0	0.00211806	111	0	0	1000	0	0	1000	0	0	-721.861	0	0	1000	0	0	1000	0	0	1000	0	0	1000
HGNC:10451	RRM1	0	ribonucleotide reductase catalytic subunit M1	0	NaN	0	0	4.25992e-05	3	0	0	1000	0	0	1000	0	0	-721.861	0	0	1000	0	0	1000	0	0	1000	0	0	1000
HGNC:10452	RRM2	0	ribonucleotide reductase regulatory subunit M2	0	NaN	0	0	4.25992e-05	3	0	0	1000	0	0	1000	0	0	-721.861	0	0	1000	0	0	1000	0	0	1000	0	0	1000
HGNC:17296	RRM2B	0	ribonucleotide reductase regulatory TP53 inducible subunit M2B	0	NaN	0	0	4.25992e-05	3	0	0	1000	0	0	1000	0	0	-721.861	0	0	1000	0	0	1000	0	0	1000	0	0	1000
HGNC:10536	SARDH	0	sarcosine dehydrogenase	0	NaN	0	0	0.00894453	15	0	0	1000	0	0	1000	0	0	-721.861	0	0	1000	0	0	1000	0	0	1000	0	0	1000
HGNC:10547	SC5D	0	sterol-C5-desaturase	2	0	0	0	9.01373e-05	0	0	0	1000	0	0	1000	0	0	-721.861	0	0	1000	0	0	1000	0	0	1000	0	0	1000
HGNC:10680	SDHA	0	succinate dehydrogenase complex flavoprotein subunit A	0	NaN	0	0	0.00711995	328	0	0	1000	0	0	1000	0	0	-721.861	0	0	1000	0	0	1000	0	0	1000	0	0	1000
HGNC:10681	SDHB	0	succinate dehydrogenase complex iron sulfur subunit B	0	NaN	0	0	0.00711995	328	0	0	1000	0	0	1000	0	0	-721.861	0	0	1000	0	0	1000	0	0	1000	0	0	1000
HGNC:10682	SDHC	0	succinate dehydrogenase complex subunit C	0	NaN	0	0	0.00711995	328	0	0	1000	0	0	1000	0	0	-721.861	0	0	1000	0	0	1000	0	0	1000	0	0	1000
HGNC:10683	SDHD	0	succinate dehydrogenase complex subunit D	0	NaN	0	0	0.00711995	328	0	0	1000	0	0	1000	0	0	-721.861	0	0	1000	0	0	1000	0	0	1000	0	0	1000
HGNC:10691	SDS	0	serine dehydratase	1	0	0	0	0.000140305	11	0	0	1000	0	0	1000	0	0	-721.861	0	0	1000	0	0	1000	0	0	1000	0	0	1000
HGNC:29799	SGMS1	0	sphingomyelin synthase 1	6	0	0	0	2.5577e-05	9	0	0	1000	0	0	1000	0	0	-721.861	0	0	1000	0	0	1000	0	0	1000	0	0	1000
HGNC:10817	SGPL1	0	sphingosine-1-phosphate lyase 1	4	0	0	0	6.03473e-05	1	0	0	1000	0	0	1000	0	0	-721.861	0	0	1000	0	0	1000	0	0	1000	0	0	1000
HGNC:10850	SHMT1	0	serine hydroxymethyltransferase 1	0	NaN	0	0	0.00343891	422	0	0	1000	0	0	1000	0	0.003	-721.058	0	0	1000	0	0	1000	0	0.002	1000	0	0	1000
HGNC:10856	SI	0	sucrase-isomaltase	1	0	0	0	7.34855e-05	34	0	0	1000	0	0	1000	0	0	-721.861	0	0	1000	0	0	1000	0	0	1000	0	0	1000
HGNC:10917	SLC13A2	0	solute carrier family 13 member 2	1	0	0	0	0.0494827	1328	0	0.012	1000	0	0.012	1000	0	0.005	-718.75	0	0	1000	0	0	1000	0	0.005	1000	0	0	1000
HGNC:17027	SLC16A10	0	solute carrier family 16 member 10	1	0	0	0	0	0	0	0	1000	0	0	1000	0	0	-721.861	0	0	1000	0	0	1000	0	0	1000	0	0	1000
HGNC:10933	SLC17A5	0	solute carrier family 17 member 5	46	0	0	0	5.60171e-05	7	0	0	1000	0	0	1000	0	0	-721.861	0	0	1000	0	0	1000	0	0	1000	0	0	1000
HGNC:10963	SLC22A1	0	solute carrier family 22 member 1	3	0	0	0	0.000106741	0	0	0	1000	0	0	1000	0	0	-721.861	0	0	1000	0	0	1000	0	0	1000	0	0	1000
HGNC:10979	SLC25A1	0	solute carrier family 25 member 1	8	0	0	0	0.000440803	55	0	0	1000	0	0	1000	0	0	-721.861	0	0	1000	0	0	1000	0	0	1000	0	0	1000
HGNC:10980	SLC25A10	0	solute carrier family 25 member 10	0	NaN	0	0	0.141209	710	0	0.164	1000	0	0.235	1000	0	0.313	-524.189	0	0.17	1000	0	0.371	1000	0	0.351	1000	0	0	1000
HGNC:10986	SLC25A16	0	solute carrier family 25 member 16	0	NaN	0	0	0.00832916	513	0	0	1000	0	0	1000	0	0	-721.782	0	0	1000	0	0	1000	0	0	1000	0	0	1000
HGNC:14409	SLC25A19	0	solute carrier family 25 member 19	4	0	0	0	0.00308442	26	0	0	1000	0	0	1000	0	0	-721.861	0	0	1000	0	0	1000	0	0	1000	0	0	1000
HGNC:22921	SLC25A2	0	solute carrier family 25 member 2	1	0	0	0	0.000119897	41	0	0	1000	0	0	1000	0	0	-721.861	0	0	1000	0	0	1000	0	0	1000	0	0	1000
HGNC:14411	SLC25A21	0	solute carrier family 25 member 21	0	NaN	0	0	0.000109725	8	0	0	1000	0	0	1000	0	0	-721.861	0	0	1000	0	0	1000	0	0	1000	0	0	1000
HGNC:20661	SLC25A26	0	solute carrier family 25 member 26	0	NaN	0	0	0	2	0	0	1000	0	0	1000	0	0	-721.861	0	0	1000	0	0	1000	0	0	1000	0	0	1000
HGNC:10989	SLC25A3	0	solute carrier family 25 member 3	0	NaN	0	0	0.00218605	156	0	0	1000	0	0	1000	0	0.01	-716.795	0	0	1000	0	0	1000	0	0.006	1000	0	0	1000
HGNC:10992	SLC25A6	0	solute carrier family 25 member 6	0	NaN	0	0	0.0010313	144	0	0	1000	0	0	1000	0	0.001	-720.873	0	0	1000	0	0	1000	0	0.001	1000	0	0	1000
HGNC:14472	SLC26A6	0	solute carrier family 26 member 6	1	0	0	0	3.09413e-05	13	0	0	1000	0	0	1000	0	0	-721.861	0	0	1000	0	0	1000	0	0	1000	0	0	1000
HGNC:11005	SLC2A1	0	solute carrier family 2 member 1	4	0	0	0	0	0	0	0	1000	0	0	1000	0	0	-721.861	0	0	1000	0	0	1000	0	0	1000	0	0	1000
HGNC:11021	SLC35A1	0	solute carrier family 35 member A1	116	0	0	0	0.00393208	432	0	0	1000	0	0	1000	0	0	-721.861	0	0	1000	0	0	1000	0	0	1000	0	0	1000
HGNC:11022	SLC35A2	0	solute carrier family 35 member A2	211	0	0	0	0.00384278	439	0	0	1000	0	0	1000	0	0	-721.861	0	0	1000	0	0	1000	0	0	1000	0	0	1000
HGNC:11023	SLC35A3	0	solute carrier family 35 member A3	3	0	0	0	0	0	0	0	1000	0	0	1000	0	0	-721.861	0	0	1000	0	0	1000	0	0	1000	0	0	1000
HGNC:20584	SLC35B4	0	solute carrier family 35 member B4	2	0	0	0	0	0	0	0	1000	0	0	1000	0	0	-721.861	0	0	1000	0	0	1000	0	0	1000	0	0	1000
HGNC:20800	SLC35D1	0	solute carrier family 35 member D1	1	0	0	0	0	0	0	0	1000	0	0	1000	0	0	-721.861	0	0	1000	0	0	1000	0	0	1000	0	0	1000
HGNC:20799	SLC35D2	0	solute carrier family 35 member D2	150	0	0	0	0.000403469	16	0	0	1000	0	0	1000	0	0	-721.861	0	0	1000	0	0	1000	0	0	1000	0	0	1000
HGNC:18761	SLC36A1	0	solute carrier family 36 member 1	5	0	0	0	0	0	0	0	1000	0	0	1000	0	0	-721.861	0	0	1000	0	0	1000	0	0	1000	0	0	1000
HGNC:4061	SLC37A4	0	solute carrier family 37 member 4	3	0	0	0	0	0	0	0	1000	0	0	1000	0	0	-721.861	0	0	1000	0	0	1000	0	0	1000	0	0	1000
HGNC:11045	SLC6A12	0	solute carrier family 6 member 12	1	0	0	0	0	0	0	0	1000	0	0	1000	0	0	-721.861	0	0	1000	0	0	1000	0	0	1000	0	0	1000
HGNC:30927	SLC6A20	0	solute carrier family 6 member 20	2	0	0	0	0	0	0	0	1000	0	0	1000	0	0	-721.861	0	0	1000	0	0	1000	0	0	1000	0	0	1000
HGNC:11055	SLC6A8	1	solute carrier family 6 member 8	1	0	0	0	0.000960467	255	0	0	1000	0	0	1000	0	0	-721.861	0	0	1000	0	0	1000	0	0	1000	0	0	1000
HGNC:10956	SLCO1A2	0	solute carrier organic anion transporter family member 1A2	0	NaN	0	0	7.7453e-06	1	0	0	1000	0	0	1000	0	0	-721.861	0	0	1000	0	0	1000	0	0	1000	0	0	1000
HGNC:11121	SMPD2	0	sphingomyelin phosphodiesterase 2	0	NaN	0	0	2.57748e-05	9	0	0	1000	0	0	1000	0	0	-721.861	0	0	1000	0	0	1000	0	0	1000	0	0	1000
HGNC:11184	SORD	0	sorbitol dehydrogenase	2	0	0	0	5.53651e-05	8	0	0	1000	0	0	1000	0	0	-721.861	0	0	1000	0	0	1000	0	0	1000	0	0	1000
HGNC:11277	SPTLC1	0	serine palmitoyltransferase long chain base subunit 1	211	0	0	0	0.00334391	430	0	0	1000	0	0	1000	0	0	-721.861	0	0	1000	0	0	1000	0	0	1000	0	0	1000
HGNC:11278	SPTLC2	0	serine palmitoyltransferase long chain base subunit 2	211	0	0	0	0.00334391	430	0	0	1000	0	0	1000	0	0	-721.861	0	0	1000	0	0	1000	0	0	1000	0	0	1000
HGNC:16253	SPTLC3	0	serine palmitoyltransferase long chain base subunit 3	211	0	0	0	0.00334391	430	0	0	1000	0	0	1000	0	0	-721.861	0	0	1000	0	0	1000	0	0	1000	0	0	1000
HGNC:10863	ST3GAL2	0	ST3 beta-galactoside alpha-2,3-sialyltransferase 2	26	0	0	0	0.00352636	429	0	0	1000	0	0	1000	0	0	-721.861	0	0	1000	0	0	1000	0	0	1000	0	0	1000
HGNC:10866	ST3GAL3	0	ST3 beta-galactoside alpha-2,3-sialyltransferase 3	44	0	0	0	0	0	0	0	1000	0	0	1000	0	0	-721.861	0	0	1000	0	0	1000	0	0	1000	0	0	1000
HGNC:10872	ST3GAL5	0	ST3 beta-galactoside alpha-2,3-sialyltransferase 5	26	0	0	0	4.62138e-05	0	0	0	1000	0	0	1000	0	0	-721.861	0	0	1000	0	0	1000	0	0	1000	0	0	1000
HGNC:18080	ST3GAL6	0	ST3 beta-galactoside alpha-2,3-sialyltransferase 6	10	0	0	0	1.91169e-05	0	0	0	1000	0	0	1000	0	0	-721.861	0	0	1000	0	0	1000	0	0	1000	0	0	1000
HGNC:10860	ST6GAL1	0	ST6 beta-galactoside alpha-2,6-sialyltransferase 1	5	0	0	0	5.36854e-05	9	0	0	1000	0	0	1000	0	0	-721.861	0	0	1000	0	0	1000	0	0	1000	0	0	1000
HGNC:10867	ST6GALNAC2	0	ST6 N-acetylgalactosaminide alpha-2,6-sialyltransferase 2	19	0	0	0	3.77996e-06	0	0	0	1000	0	0	1000	0	0	-721.861	0	0	1000	0	0	1000	0	0	1000	0	0	1000
HGNC:10869	ST8SIA1	0	ST8 alpha-N-acetyl-neuraminide alpha-2,8-sialyltransferase 1	26	0	0	0	3.87194e-05	0	0	0	1000	0	0	1000	0	0	-721.861	0	0	1000	0	0	1000	0	0	1000	0	0	1000
HGNC:17827	ST8SIA5	0	ST8 alpha-N-acetyl-neuraminide alpha-2,8-sialyltransferase 5	25	0	0	0	0.00353569	429	0	0	1000	0	0	1000	0	0	-721.861	0	0	1000	0	0	1000	0	0	1000	0	0	1000
HGNC:11425	STS	0	steroid sulfatase	8	0	0	0	0.000307991	4	0	0	1000	0	0	1000	0	0	-721.861	0	0	1000	0	0	1000	0	0	1000	0	0	1000
HGNC:11448	SUCLA2	0	succinate-CoA ligase ADP-forming beta subunit	0	NaN	0	0	0.173155	1550	0	0.241	1000	0	0.241	1000	0	0.196	-580.22	0	0	1000	0	0.235	1000	0	0.221	1000	0	0	1000
HGNC:11449	SUCLG1	0	succinate-CoA ligase alpha subunit	0	NaN	0	0	0.321335	1737	0	0.484	1000	0	0.484	707.692	0	0.456	-412.308	0	0.313	1000	0	0.485	1000	0	0.476	1000	0	0	1000
HGNC:11450	SUCLG2	0	succinate-CoA ligase GDP-forming beta subunit	0	NaN	0	0	0.173154	1550	0	0.241	1000	0	0.241	1000	0	0.196	-580.22	0	0	1000	0	0.235	1000	0	0.221	1000	0	0	1000
HGNC:11455	SULT1A3	0	sulfotransferase family 1A member 3	2	0	0	0	0.000140125	11	0	0	1000	0	0	1000	0	0	-721.861	0	0	1000	0	0	1000	0	0	1000	0	0	1000
HGNC:11559	TALDO1	0	transaldolase 1	0	NaN	0	0	0.000170362	14	0	0	1000	0	0	1000	0	0	-721.861	0	0	1000	0	0	1000	0	0	1000	0	0	1000
HGNC:11609	TBXAS1	0	thromboxane A synthase 1	3	0	0	0	0	0	0	0	1000	0	0	1000	0	0	-721.861	0	0	1000	0	0	1000	0	0	1000	0	0	1000
HGNC:11782	TH	0	tyrosine hydroxylase	0	NaN	0	0	0.000317919	25	0	0	1000	0	0	1000	0	0	-721.861	0	0	1000	0	0	1000	0	0	1000	0	0	1000
HGNC:29437	TMEM27	0	transmembrane protein 27	2	0	0	0	0	0	0	0	1000	0	0	1000	0	0	-721.861	0	0	1000	0	0	1000	0	0	1000	0	0	1000
HGNC:12009	TPI1	0	triosephosphate isomerase 1	0	NaN	0	0	0.00479636	440	0	0	1000	0	0	1000	0	0.014	-720.931	0	0	1000	0	0	1000	0	0.006	1000	0	0	1000
HGNC:17358	TPK1	0	thiamin pyrophosphokinase 1	8	0	0	0	0	0	0	0	1000	0	0	1000	0	0	-721.861	0	0	1000	0	0	1000	0	0	1000	0	0	1000
HGNC:2073	TPP1	0	tripeptidyl peptidase 1	1	0	0	0	0	0	0	0	1000	0	0	1000	0	0	-721.861	0	0	1000	0	0	1000	0	0	1000	0	0	1000
HGNC:30242	TUSC3	0	tumor suppressor candidate 3	0	NaN	0	0	0.00699424	479	0	0.002	1000	0	0.002	1000	0	0.001	-721.47	0	0	1000	0	0	1000	0	0.001	1000	0	0	1000
HGNC:12442	TYR	0	tyrosinase	13	0	0	0	0.000248124	27	0	0	1000	0	0	1000	0	0	-721.861	0	0	1000	0	0	1000	0	0	1000	0	0	1000
HGNC:12524	UGCG	0	UDP-glucose ceramide glucosyltransferase	170	0	0	0	0.00312506	429	0	0	1000	0	0	1000	0	0	-721.861	0	0	1000	0	0	1000	0	0	1000	0	0	1000
HGNC:12525	UGDH	0	UDP-glucose 6-dehydrogenase	34	0	0	0	0.000333996	0	0	0	1000	0	0	1000	0	0	-721.861	0	0	1000	0	0	1000	0	0	1000	0	0	1000
HGNC:12527	UGP2	0	UDP-glucose pyrophosphorylase 2	0	NaN	0	0	0	1	0	0	1000	0	0	1000	0	0	-721.861	0	0	1000	0	0	1000	0	0	1000	0	0	1000
HGNC:12540	UGT1A8	0	UDP glucuronosyltransferase family 1 member A8	3	0	0	0	0	0	0	0	1000	0	0	1000	0	0	-721.861	0	0	1000	0	0	1000	0	0	1000	0	0	1000
HGNC:13479	UGT2B28	0	UDP glucuronosyltransferase family 2 member B28	3	0	0	0	6.17272e-05	0	0	0	1000	0	0	1000	0	0	-721.861	0	0	1000	0	0	1000	0	0	1000	0	0	1000
HGNC:30863	UQCR10	0	ubiquinol-cytochrome c reductase, complex III subunit X	0	NaN	0	0	0.11401	1052	0	0.108	1000	0	0.108	1000	0	0.077	-666.667	0	0	1000	0	0.083	1000	0	0.077	1000	0	0	1000
HGNC:30862	UQCR11	0	ubiquinol-cytochrome c reductase, complex III subunit XI	0	NaN	0	0	0.11401	1052	0	0.108	1000	0	0.108	1000	0	0.077	-666.667	0	0	1000	0	0.083	1000	0	0.077	1000	0	0	1000
HGNC:12582	UQCRB	0	ubiquinol-cytochrome c reductase binding protein	0	NaN	0	0	0.11401	1052	0	0.108	1000	0	0.108	1000	0	0.077	-666.667	0	0	1000	0	0.083	1000	0	0.077	1000	0	0	1000
HGNC:12585	UQCRC1	0	ubiquinol-cytochrome c reductase core protein I	0	NaN	0	0	0.11401	1052	0	0.108	1000	0	0.108	1000	0	0.077	-666.667	0	0	1000	0	0.083	1000	0	0.077	1000	0	0	1000
HGNC:12586	UQCRC2	0	ubiquinol-cytochrome c reductase core protein II	0	NaN	0	0	0.11401	1052	0	0.108	1000	0	0.108	1000	0	0.077	-666.667	0	0	1000	0	0.083	1000	0	0.077	1000	0	0	1000
HGNC:12587	UQCRFS1	0	ubiquinol-cytochrome c reductase, Rieske iron-sulfur polypeptide 1	0	NaN	0	0	0.11401	1052	0	0.108	1000	0	0.108	1000	0	0.077	-666.667	0	0	1000	0	0.083	1000	0	0.077	1000	0	0	1000
HGNC:12590	UQCRH	0	ubiquinol-cytochrome c reductase hinge protein	0	NaN	0	0	0.11401	1052	0	0.108	1000	0	0.108	1000	0	0.077	-666.667	0	0	1000	0	0.083	1000	0	0.077	1000	0	0	1000
HGNC:29594	UQCRQ	0	ubiquinol-cytochrome c reductase complex III subunit VII	0	NaN	0	0	0.11401	1052	0	0.108	1000	0	0.108	1000	0	0.077	-666.667	0	0	1000	0	0.083	1000	0	0.077	1000	0	0	1000
HGNC:12591	UROD	0	uroporphyrinogen decarboxylase	19	0	0	0	0	0	0	0	1000	0	0	1000	0	0	-721.861	0	0	1000	0	0	1000	0	0	1000	0	0	1000
HGNC:12592	UROS	0	uroporphyrinogen III synthase	20	0	0	0	0	0	0	0	1000	0	0	1000	0	0	-721.861	0	0	1000	0	0	1000	0	0	1000	0	0	1000
HGNC:17729	UXS1	0	UDP-glucuronate decarboxylase 1	3	0	0	0	0	0	0	0	1000	0	0	1000	0	0	-721.861	0	0	1000	0	0	1000	0	0	1000	0	0	1000
HGNC:12839	XYLB	0	xylulokinase	0	NaN	0	0	0.000384442	45	0	0	1000	0	0	1000	0	0	-721.861	0	0	1000	0	0	1000	0	0	1000	0	0	1000

## Sheet: Cortex
HGNC_id	gene-name	in SFARI	enzName	nBlocked	IntersectFract_gene	IntersectFract_folDepl	Jaccard	Jaccard_generalised	nBlockedParcial	BH4_blockAccumulation	BH4_blockFractAccumulation	BH4_maxFluxInCycle	SAM_blockAccumulation	SAM_blockFractAccumulation	SAM_maxFluxInCycle	IMP_blockAccumulation	IMP_blockFractAccumulation	IMPproducing_ATIC_rxn
10606	PAICS	0	phosphoribosylaminoimidazole carboxylase and phosphoribosylaminoimidazolesuccinocarboxamide synthase	79	1	0.951807	0.951807	0.950891	0	blocked in native model	0	10000	1	1	1.76107e-10	1	1	0
158	ADSL	1	adenylosuccinate lyase	77	1	0.927711	0.927711	0.926818	0	blocked in native model	0	10000	1	1	2.80759e-13	1	1	0
2618	GART	0	phosphoribosylglycinamide formyltransferase, phosphoribosylglycinamide synthetase, phosphoribosylaminoimidazole synthetase	83	0.987952	0.987952	0.97619	0.976461	0	blocked in native model	0	10000	1	1	1.9511e-12	1	1	0
471	ATIC	0	5-aminoimidazole-4-carboxamide ribonucleotide formyltransferase/IMP cyclohydrolase	75	1	0.903614	0.903614	0.902744	0	blocked in native model	0	10000	1	1	-5.70989e-12	1	1	0
5198	PFAS	0	phosphoribosylformylglycinamidine synthase	81	1	0.975904	0.975904	0.974964	0	blocked in native model	0	10000	1	1	-5.60263e-12	1	1	0
5471	PPAT	0	phosphoribosyl pyrophosphate amidotransferase	84	0.97619	0.987952	0.964706	0.964977	0	blocked in native model	0	10000	1	1	1.36514e-11	1	1	0
1468	SLC25A10	0	solute carrier family 25 member 10	1	0	0	0	0.280146	292	blocked in native model	0	10000	0	0.33	1944.44	0	0.368	-2978.72
4860	PNP	0	purine nucleoside phosphorylase	9	1	0.108434	0.108434	0.111026	4	blocked in native model	0	10000	0	0	2880.3	0	0	-2991.49
1738	DLD	0	dihydrolipoamide dehydrogenase	1	0	0	0	0.192257	290	blocked in native model	0	10000	0	0.269	2187.5	0	0.267	-3500
125965	COX6B2	0	cytochrome c oxidase subunit 6B2	5	0	0	0	0.177657	242	blocked in native model	0	10000	0	0.252	2120.69	0	0.246	-3597.12
1327	COX4I1	0	cytochrome c oxidase subunit 4I1	5	0	0	0	0.177657	242	blocked in native model	0	10000	0	0.252	2120.69	0	0.246	-3597.12
1329	COX5B	0	cytochrome c oxidase subunit 5B	5	0	0	0	0.177657	242	blocked in native model	0	10000	0	0.252	2120.69	0	0.246	-3597.12
1337	COX6A1	0	cytochrome c oxidase subunit 6A1	5	0	0	0	0.177657	242	blocked in native model	0	10000	0	0.252	2120.69	0	0.246	-3597.12
1339	COX6A2	0	cytochrome c oxidase subunit 6A2	5	0	0	0	0.177657	242	blocked in native model	0	10000	0	0.252	2120.69	0	0.246	-3597.12
1340	COX6B1	0	cytochrome c oxidase subunit 6B1	5	0	0	0	0.177657	242	blocked in native model	0	10000	0	0.252	2120.69	0	0.246	-3597.12
1345	COX6C	0	cytochrome c oxidase subunit 6C	5	0	0	0	0.177657	242	blocked in native model	0	10000	0	0.252	2120.69	0	0.246	-3597.12
1346	COX7A1	0	cytochrome c oxidase subunit 7A1	5	0	0	0	0.177657	242	blocked in native model	0	10000	0	0.252	2120.69	0	0.246	-3597.12
1347	COX7A2	0	cytochrome c oxidase subunit 7A2	5	0	0	0	0.177657	242	blocked in native model	0	10000	0	0.252	2120.69	0	0.246	-3597.12
1349	COX7B	0	cytochrome c oxidase subunit 7B	5	0	0	0	0.177657	242	blocked in native model	0	10000	0	0.252	2120.69	0	0.246	-3597.12
1350	COX7C	0	cytochrome c oxidase subunit 7C	5	0	0	0	0.177657	242	blocked in native model	0	10000	0	0.252	2120.69	0	0.246	-3597.12
1351	COX8A	0	cytochrome c oxidase subunit 8A	5	0	0	0	0.177657	242	blocked in native model	0	10000	0	0.252	2120.69	0	0.246	-3597.12
170712	COX7B2	0	cytochrome c oxidase subunit 7B2	5	0	0	0	0.177657	242	blocked in native model	0	10000	0	0.252	2120.69	0	0.246	-3597.12
341947	COX8C	0	cytochrome c oxidase subunit 8C	5	0	0	0	0.177657	242	blocked in native model	0	10000	0	0.252	2120.69	0	0.246	-3597.12
4512	MT-CO1	0	mitochondrially encoded cytochrome c oxidase I	5	0	0	0	0.177657	242	blocked in native model	0	10000	0	0.252	2120.69	0	0.246	-3597.12
4513	MT-CO2	0	mitochondrially encoded cytochrome c oxidase II	5	0	0	0	0.177657	242	blocked in native model	0	10000	0	0.252	2120.69	0	0.246	-3597.12
4514	MT-CO3	0	mitochondrially encoded cytochrome c oxidase III	5	0	0	0	0.177657	242	blocked in native model	0	10000	0	0.252	2120.69	0	0.246	-3597.12
84701	COX4I2	0	cytochrome c oxidase subunit 4I2	5	0	0	0	0.177657	242	blocked in native model	0	10000	0	0.252	2120.69	0	0.246	-3597.12
9167	COX7A2L	0	cytochrome c oxidase subunit 7A2 like	5	0	0	0	0.177657	242	blocked in native model	0	10000	0	0.252	2120.69	0	0.246	-3597.12
9377	COX5A	0	cytochrome c oxidase subunit 5A	5	0	0	0	0.177657	242	blocked in native model	0	10000	0	0.252	2120.69	0	0.246	-3597.12
10476	ATP5H	0	ATP synthase, H+ transporting, mitochondrial Fo complex subunit D	0	NaN	0	0	0.165224	267	blocked in native model	0	10000	0	0.207	2274.24	0	0.207	-3713.39
10632	ATP5L	0	ATP synthase, H+ transporting, mitochondrial Fo complex subunit G	0	NaN	0	0	0.165224	267	blocked in native model	0	10000	0	0.207	2274.24	0	0.207	-3713.39
4905	NSF	0	N-ethylmaleimide sensitive factor, vesicle fusing ATPase	0	NaN	0	0	0.165224	267	blocked in native model	0	10000	0	0.207	2274.24	0	0.207	-3713.39
498	ATP5A1	0	ATP synthase, H+ transporting, mitochondrial F1 complex, alpha subunit 1, cardiac muscle	0	NaN	0	0	0.165224	267	blocked in native model	0	10000	0	0.207	2274.24	0	0.207	-3713.39
506	ATP5B	0	ATP synthase, H+ transporting, mitochondrial F1 complex, beta polypeptide	0	NaN	0	0	0.165224	267	blocked in native model	0	10000	0	0.207	2274.24	0	0.207	-3713.39
509	ATP5C1	0	ATP synthase, H+ transporting, mitochondrial F1 complex, gamma polypeptide 1	0	NaN	0	0	0.165224	267	blocked in native model	0	10000	0	0.207	2274.24	0	0.207	-3713.39
513	ATP5D	0	ATP synthase, H+ transporting, mitochondrial F1 complex, delta subunit	0	NaN	0	0	0.165224	267	blocked in native model	0	10000	0	0.207	2274.24	0	0.207	-3713.39
514	ATP5E	0	ATP synthase, H+ transporting, mitochondrial F1 complex, epsilon subunit	0	NaN	0	0	0.165224	267	blocked in native model	0	10000	0	0.207	2274.24	0	0.207	-3713.39
515	ATP5F1	0	ATP synthase, H+ transporting, mitochondrial Fo complex subunit B1	0	NaN	0	0	0.165224	267	blocked in native model	0	10000	0	0.207	2274.24	0	0.207	-3713.39
521	ATP5I	0	ATP synthase, H+ transporting, mitochondrial Fo complex subunit E	0	NaN	0	0	0.165224	267	blocked in native model	0	10000	0	0.207	2274.24	0	0.207	-3713.39
522	ATP5J	0	ATP synthase, H+ transporting, mitochondrial Fo complex subunit F6	0	NaN	0	0	0.165224	267	blocked in native model	0	10000	0	0.207	2274.24	0	0.207	-3713.39
8802	SUCLG1	0	succinate-CoA ligase alpha subunit	0	NaN	0	0	0.161618	290	blocked in native model	0	10000	0	0.207	2274.24	0	0.207	-3713.39
8803	SUCLA2	0	succinate-CoA ligase ADP-forming beta subunit	0	NaN	0	0	0.161618	290	blocked in native model	0	10000	0	0.207	2274.24	0	0.207	-3713.39
9551	ATP5J2	0	ATP synthase, H+ transporting, mitochondrial Fo complex subunit F2	0	NaN	0	0	0.165224	267	blocked in native model	0	10000	0	0.207	2274.24	0	0.207	-3713.39
8659	ALDH4A1	0	aldehyde dehydrogenase 4 family member A1	1	0	0	0	0.0856639	251	blocked in native model	0	10000	0	0.09	2652.94	0	0.097	-4131.3
586	BCAT1	0	branched chain amino acid transaminase 1	9	0	0	0	0.091001	273	blocked in native model	0	10000	0	0.115	2577.27	0	0.113	-4174.97
593	BCKDHA	0	branched chain keto acid dehydrogenase E1, alpha polypeptide	1	0	0	0	0.100109	234	blocked in native model	0	10000	0	0.115	2577.27	0	0.113	-4174.97
11112	HIBADH	0	3-hydroxyisobutyrate dehydrogenase	0	NaN	0	0	0.101228	234	blocked in native model	0	10000	0	0.115	2577.27	0	0.113	-4174.97
594	BCKDHB	0	branched chain keto acid dehydrogenase E1 subunit beta	1	0	0	0	0.100109	234	blocked in native model	0	10000	0	0.115	2577.27	0	0.113	-4174.97
2271	FH	0	fumarate hydratase	0	NaN	0	0	0.109463	221	blocked in native model	0	10000	0	0.15	2467.33	0	0.103	-4178.73
4594	MUT	0	methylmalonyl-CoA mutase	0	NaN	0	0	0.0924819	234	blocked in native model	0	10000	0	0.103	2577.27	0	0.103	-4197.53
10975	UQCR11	0	ubiquinol-cytochrome c reductase, complex III subunit XI	0	NaN	0	0	0.108778	242	blocked in native model	0	10000	0	0.135	2421.6	0	0.134	-4198.64
1537	CYC1	0	cytochrome c1	0	NaN	0	0	0.108778	242	blocked in native model	0	10000	0	0.135	2421.6	0	0.134	-4198.64
27089	UQCRQ	0	ubiquinol-cytochrome c reductase complex III subunit VII	0	NaN	0	0	0.108778	242	blocked in native model	0	10000	0	0.135	2421.6	0	0.134	-4198.64
29796	UQCR10	0	ubiquinol-cytochrome c reductase, complex III subunit X	0	NaN	0	0	0.108778	242	blocked in native model	0	10000	0	0.135	2421.6	0	0.134	-4198.64
4519	MT-CYB	0	mitochondrially encoded cytochrome b	0	NaN	0	0	0.108778	242	blocked in native model	0	10000	0	0.135	2421.6	0	0.134	-4198.64
7381	UQCRB	0	ubiquinol-cytochrome c reductase binding protein	0	NaN	0	0	0.108778	242	blocked in native model	0	10000	0	0.135	2421.6	0	0.134	-4198.64
7384	UQCRC1	0	ubiquinol-cytochrome c reductase core protein I	0	NaN	0	0	0.108778	242	blocked in native model	0	10000	0	0.135	2421.6	0	0.134	-4198.64
7385	UQCRC2	0	ubiquinol-cytochrome c reductase core protein II	0	NaN	0	0	0.108778	242	blocked in native model	0	10000	0	0.135	2421.6	0	0.134	-4198.64
7386	UQCRFS1	0	ubiquinol-cytochrome c reductase, Rieske iron-sulfur polypeptide 1	0	NaN	0	0	0.108778	242	blocked in native model	0	10000	0	0.135	2421.6	0	0.134	-4198.64
7388	UQCRH	0	ubiquinol-cytochrome c reductase hinge protein	0	NaN	0	0	0.108778	242	blocked in native model	0	10000	0	0.135	2421.6	0	0.134	-4198.64
7915	ALDH5A1	1	aldehyde dehydrogenase 5 family member A1	0	NaN	0	0	0.0540694	273	blocked in native model	0	10000	0	0.057	2666.34	0	0.065	-4282.44
18	ABAT	1	4-aminobutyrate aminotransferase	3	0	0	0	0.0524123	273	blocked in native model	0	10000	0	0.057	2666.34	0	0.065	-4282.44
3177	SLC29A2	0	solute carrier family 29 member 2	7	0.714286	0.060241	0.0588235	0.0587682	0	blocked in native model	0	10000	0	0	2880.3	0	0	-4398.45
3418	IDH2	0	isocitrate dehydrogenase (NADP(+)) 2, mitochondrial	0	NaN	0	0	0.033932	216	blocked in native model	0	10000	0	0.034	2830.3	0	0.034	-4436.64
2653	GCSH	0	glycine cleavage system protein H	0	NaN	0	0	0.0278527	71	blocked in native model	0	10000	0	0.029	2880.3	0	0.038	-4466.15
2731	GLDC	0	glycine decarboxylase	0	NaN	0	0	0.0278527	71	blocked in native model	0	10000	0	0.029	2880.3	0	0.038	-4466.15
275	AMT	1	aminomethyltransferase	0	NaN	0	0	0.0287434	78	blocked in native model	0	10000	0	0.029	2880.3	0	0.038	-4466.15
80150	ASRGL1	0	asparaginase like 1	0	NaN	0	0	0.00581367	28	blocked in native model	0	10000	0	0	2880.3	0	0	-4474.47
5831	PYCR1	0	pyrroline-5-carboxylate reductase 1	1	0	0	0	0.00680533	177	blocked in native model	0	10000	0	0	2880.3	0	0	-4474.47
5091	PC	0	pyruvate carboxylase	0	NaN	0	0	0.0599993	115	blocked in native model	0	10000	0	0.027	2755.54	0	0.094	-4478.8
6566	SLC16A1	0	solute carrier family 16 member 1	7	0	0	0	0.0266193	223	blocked in native model	0	10000	0	0.014	2858.93	0	0.046	-4552.26
51	ACOX1	0	acyl-CoA oxidase 1	8	0	0	0	0.035139	169	blocked in native model	0	10000	0	0.046	2686.57	0	0.038	-4615.38
2936	GSR	0	glutathione-disulfide reductase	0	NaN	0	0	0.039278	160	blocked in native model	0	10000	0	0.046	2686.57	0	0.038	-4615.38
316	AOX1	0	aldehyde oxidase 1	2	0	0	0	0.00372324	93	blocked in native model	0	10000	0	0	2880.3	0	0	-4651.08
6389	SDHA	0	succinate dehydrogenase complex flavoprotein subunit A	0	NaN	0	0	0.0163667	221	blocked in native model	0	10000	0	0.019	2846.92	0	0.012	-4660.27
6390	SDHB	0	succinate dehydrogenase complex iron sulfur subunit B	0	NaN	0	0	0.0163667	221	blocked in native model	0	10000	0	0.019	2846.92	0	0.012	-4660.27
6391	SDHC	0	succinate dehydrogenase complex subunit C	0	NaN	0	0	0.0163667	221	blocked in native model	0	10000	0	0.019	2846.92	0	0.012	-4660.27
6392	SDHD	0	succinate dehydrogenase complex subunit D	0	NaN	0	0	0.0163667	221	blocked in native model	0	10000	0	0.019	2846.92	0	0.012	-4660.27
124637	CYB5D1	0	cytochrome b5 domain containing 1	0	NaN	0	0	2.33699e-05	7	blocked in native model	0	10000	0	0	2880.3	0	0	-4679.84
6576	SLC25A1	0	solute carrier family 25 member 1	6	0	0	0	3.36776e-05	1	blocked in native model	0	10000	0	0	2880.3	0	0	-4681.18
6648	SOD2	0	superoxide dismutase 2	0	NaN	0	0	0.000240613	61	blocked in native model	0	10000	0	0	2878.79	0	0	-4681.63
5498	PPOX	0	protoporphyrinogen oxidase	7	0	0	0	0	0	blocked in native model	0	10000	0	0	2880.3	0	0	-4681.68
4942	OAT	0	ornithine aminotransferase	0	NaN	0	0	8.3654e-05	110	blocked in native model	0	10000	0	0	2880.3	0	0	-4681.68
11001	SLC27A2	0	solute carrier family 27 member 2	3	0	0	0	0	0	blocked in native model	0	10000	0	0	2880.3	0	0	-4681.68
8050	PDHX	0	pyruvate dehydrogenase complex component X	0	NaN	0	0	0	74	blocked in native model	0	10000	0	0	2880.3	0	0	-4681.68
10005	ACOT8	0	acyl-CoA thioesterase 8	8	0	0	0	0	0	blocked in native model	0	10000	0	0	2880.3	0	0	-4681.68
1723	DHODH	0	dihydroorotate dehydrogenase (quinone)	58	0	0	0	6.37977e-05	0	blocked in native model	0	10000	0	0	2880.3	0	0	-4681.68
51268	PIPOX	0	pipecolic acid and sarcosine oxidase	3	0	0	0	0	0	blocked in native model	0	10000	0	0	2880.3	0	0	-4681.68
29929	ALG6	1	ALG6, alpha-1,3-glucosyltransferase	6	0	0	0	0.000222141	50	blocked in native model	0	10000	0	0	2880.3	0	0	-4681.68
7054	TH	0	tyrosine hydroxylase	2	0	0	0	0	0	blocked in native model	0	10000	0	0	2880.3	0	0	-4681.68
1603	DAD1	0	defender against cell death 1	6	0	0	0	0.000222141	50	blocked in native model	0	10000	0	0	2880.3	0	0	-4681.68
1650	DDOST	0	dolichyl-diphosphooligosaccharide--protein glycosyltransferase non-catalytic subunit	6	0	0	0	0.000222141	50	blocked in native model	0	10000	0	0	2880.3	0	0	-4681.68
2588	GALNS	0	galactosamine (N-acetyl)-6-sulfatase	2	0	0	0	0.000230838	50	blocked in native model	0	10000	0	0	2880.3	0	0	-4681.68
376497	SLC27A1	0	solute carrier family 27 member 1	0	NaN	0	0	6.01214e-05	1	blocked in native model	0	10000	0	0	2880.3	0	0	-4681.68
4758	NEU1	0	neuraminidase 1	2	0	0	0	0.000230838	50	blocked in native model	0	10000	0	0	2880.3	0	0	-4681.68
6184	RPN1	0	ribophorin I	6	0	0	0	0.000222141	50	blocked in native model	0	10000	0	0	2880.3	0	0	-4681.68
6185	RPN2	0	ribophorin II	6	0	0	0	0.000222141	50	blocked in native model	0	10000	0	0	2880.3	0	0	-4681.68
2356	FPGS	0	folylpolyglutamate synthase	1	1	0.0120482	0.0120482	0.0120366	0	blocked in native model	0	10000	0	0	2880.3	0	0	-4681.68
57171	DOLPP1	0	dolichyldiphosphatase 1	6	0	0	0	0.000222141	50	blocked in native model	0	10000	0	0	2880.3	0	0	-4681.68
39	ACAT2	0	acetyl-CoA acetyltransferase 2	0	NaN	0	0	4.81203e-05	20	blocked in native model	0	10000	0	0	2880.3	0	0	-4681.68
1644	DDC	1	dopa decarboxylase	9	0	0	0	0	0	blocked in native model	0	10000	0	0	2880.3	0	0	-4681.68
5226	PGD	0	phosphogluconate dehydrogenase	0	NaN	0	0	0	44	blocked in native model	0	10000	0	0	2880.3	0	0	-4681.68
3628	INPP1	1	inositol polyphosphate-1-phosphatase	3	0	0	0	0	0	blocked in native model	0	10000	0	0	2880.3	0	0	-4681.68
26503	SLC17A5	0	solute carrier family 17 member 5	2	0	0	0	0.000230838	50	blocked in native model	0	10000	0	0	2880.3	0	0	-4681.68
3176	HNMT	0	histamine N-methyltransferase	4	0	0	0	0.000103338	1	blocked in native model	0	10000	0	0	2880.3	0	0	-4681.68
4597	MVD	0	mevalonate diphosphate decarboxylase	97	0	0	0	0	0	blocked in native model	0	10000	0	0	2880.3	0	0	-4681.68
51382	ATP6V1D	0	ATPase H+ transporting V1 subunit D	0	NaN	0	0	0	32	blocked in native model	0	10000	0	0	2880.3	0	0	-4681.68
51606	ATP6V1H	0	ATPase H+ transporting V1 subunit H	0	NaN	0	0	0	32	blocked in native model	0	10000	0	0	2880.3	0	0	-4681.68
523	ATP6V1A	0	ATPase H+ transporting V1 subunit A	0	NaN	0	0	0	32	blocked in native model	0	10000	0	0	2880.3	0	0	-4681.68
527	ATP6V0C	0	ATPase H+ transporting V0 subunit c	0	NaN	0	0	0	32	blocked in native model	0	10000	0	0	2880.3	0	0	-4681.68
533	ATP6V0B	0	ATPase H+ transporting V0 subunit b	0	NaN	0	0	0	32	blocked in native model	0	10000	0	0	2880.3	0	0	-4681.68
83884	SLC25A2	0	solute carrier family 25 member 2	3	0	0	0	0	4	blocked in native model	0	10000	0	0	2880.3	0	0	-4681.68
8992	ATP6V0E1	0	ATPase H+ transporting V0 subunit e1	0	NaN	0	0	0	32	blocked in native model	0	10000	0	0	2880.3	0	0	-4681.68
9296	ATP6V1F	0	ATPase H+ transporting V1 subunit F	0	NaN	0	0	0	32	blocked in native model	0	10000	0	0	2880.3	0	0	-4681.68
10478	SLC25A17	0	solute carrier family 25 member 17	0	NaN	0	0	0	6	blocked in native model	0	10000	0	0	2880.3	0	0	-4681.68
10999	SLC27A4	1	solute carrier family 27 member 4	3	0	0	0	0	0	blocked in native model	0	10000	0	0	2880.3	0	0	-4681.68
1717	DHCR7	1	7-dehydrocholesterol reductase	60	0	0	0	0	0	blocked in native model	0	10000	0	0	2880.3	0	0	-4681.68
1841	DTYMK	0	deoxythymidylate kinase	0	NaN	0	0	0.00176056	28	blocked in native model	0	10000	0	0	2880.3	0	0	-4681.68
3156	HMGCR	0	3-hydroxy-3-methylglutaryl-CoA reductase	103	0	0	0	0	0	blocked in native model	0	10000	0	0	2880.3	0	0	-4681.68
6319	SCD	0	stearoyl-CoA desaturase	4	0	0	0	0.000172285	0	blocked in native model	0	10000	0	0	2880.3	0	0	-4681.68
8566	PDXK	0	pyridoxal kinase	4	0	0	0	0	0	blocked in native model	0	10000	0	0	2880.3	0	0	-4681.68
10682	EBP	0	emopamil binding protein (sterol isomerase)	67	0	0	0	0	0	blocked in native model	0	10000	0	0	2880.3	0	0	-4681.68
1806	DPYD	1	dihydropyrimidine dehydrogenase	2	0	0	0	0	0	blocked in native model	0	10000	0	0	2880.3	0	0	-4681.68
1743	DLST	0	dihydrolipoamide S-succinyltransferase	0	NaN	0	0	0	101	blocked in native model	0	10000	0	0	2880.3	0	0	-4681.68
51071	DERA	0	deoxyribose-phosphate aldolase	0	NaN	0	0	0.000613512	10	blocked in native model	0	10000	0	0	2880.3	0	0	-4681.68
10654	PMVK	0	phosphomevalonate kinase	99	0	0	0	0	0	blocked in native model	0	10000	0	0	2880.3	0	0	-4681.68
1798	DPAGT1	0	dolichyl-phosphate N-acetylglucosaminephosphotransferase 1	6	0	0	0	0.000222141	50	blocked in native model	0	10000	0	0	2880.3	0	0	-4681.68
4967	OGDH	0	oxoglutarate dehydrogenase	0	NaN	0	0	0	101	blocked in native model	0	10000	0	0	2880.3	0	0	-4681.68
55349	CHDH	0	choline dehydrogenase	4	0	0	0	0	0	blocked in native model	0	10000	0	0	2880.3	0	0	-4681.68
65010	SLC26A6	0	solute carrier family 26 member 6	1	0	0	0	0.000273429	10	blocked in native model	0	10000	0	0	2880.3	0	0	-4681.68
6539	SLC6A12	0	solute carrier family 6 member 12	1	0	0	0	0	0	blocked in native model	0	10000	0	0	2880.3	0	0	-4681.68
125061	AFMID	0	arylformamidase	7	0	0	0	0	3	blocked in native model	0	10000	0	0	2880.3	0	0	-4681.68
131669	UROC1	0	urocanate hydratase 1	2	0	0	0	0	0	blocked in native model	0	10000	0	0	2880.3	0	0	-4681.68
1586	CYP17A1	0	cytochrome P450 family 17 subfamily A member 1	11	0	0	0	0	0	blocked in native model	0	10000	0	0	2880.3	0	0	-4681.68
215	ABCD1	0	ATP binding cassette subfamily D member 1	1	0	0	0	0.000237029	9	blocked in native model	0	10000	0	0	2880.3	0	0	-4681.68
2235	FECH	0	ferrochelatase	6	0	0	0	0	0	blocked in native model	0	10000	0	0	2880.3	0	0	-4681.68
240	ALOX5	0	arachidonate 5-lipoxygenase	5	0	0	0	0	0	blocked in native model	0	10000	0	0	2880.3	0	0	-4681.68
27010	TPK1	0	thiamin pyrophosphokinase 1	4	0	0	0	0	0	blocked in native model	0	10000	0	0	2880.3	0	0	-4681.68
2821	GPI	0	glucose-6-phosphate isomerase	1	0	0	0	0.0200035	222	blocked in native model	0	10000	0	0.019	2872.85	0	0.025	-4681.68
3034	HAL	0	histidine ammonia-lyase	3	0	0	0	0	0	blocked in native model	0	10000	0	0	2880.3	0	0	-4681.68
3284	HSD3B2	0	hydroxy-delta-5-steroid dehydrogenase, 3 beta- and steroid delta-isomerase 2	9	0	0	0	0	0	blocked in native model	0	10000	0	0	2880.3	0	0	-4681.68
410	ARSA	0	arylsulfatase A	0	NaN	0	0	0.00363505	1	blocked in native model	0	10000	0	0	2880.3	0	0	-4681.68
5092	PCBD1	0	pterin-4 alpha-carbinolamine dehydratase 1	2	0	0	0	0	0	blocked in native model	0	10000	0	0	2880.3	0	0	-4681.68
54187	NANS	0	N-acetylneuraminate synthase	2	0	0	0	0	0	blocked in native model	0	10000	0	0	2880.3	0	0	-4681.68
55907	CMAS	0	cytidine monophosphate N-acetylneuraminic acid synthetase	2	0	0	0	0.000230838	50	blocked in native model	0	10000	0	0	2880.3	0	0	-4681.68
5740	PTGIS	0	prostaglandin I2 synthase	3	0	0	0	0	0	blocked in native model	0	10000	0	0	2880.3	0	0	-4681.68
6713	SQLE	0	squalene epoxidase	76	0	0	0	0	0	blocked in native model	0	10000	0	0	2880.3	0	0	-4681.68
7084	TK2	0	thymidine kinase 2, mitochondrial	0	NaN	0	0	0.00067379	7	blocked in native model	0	10000	0	0	2880.3	0	0	-4681.68
788	SLC25A20	0	solute carrier family 25 member 20	0	NaN	0	0	0	94	blocked in native model	0	10000	0	0	2880.3	0	0	-4681.68
6476	SI	0	sucrase-isomaltase	1	0	0	0	0.000225329	83	blocked in native model	0	10000	0	0	2880.3	0	0	-4681.68
11046	SLC35D2	0	solute carrier family 35 member D2	8	0.125	0.0120482	0.0111111	0.0109121	49	blocked in native model	0	10000	0	0	2880.3	0	0	-4681.68
1371	CPOX	0	coproporphyrinogen oxidase	9	0	0	0	0	0	blocked in native model	0	10000	0	0	2880.3	0	0	-4681.68
129607	CMPK2	1	cytidine/uridine monophosphate kinase 2	2	0	0	0	0	0	blocked in native model	0	10000	0	0	2880.3	0	0	-4681.68
2517	FUCA1	0	fucosidase, alpha-L- 1, tissue	2	0	0	0	0.000232469	50	blocked in native model	0	10000	0	0	2880.3	0	0	-4681.68
26227	PHGDH	0	phosphoglycerate dehydrogenase	3	0	0	0	0.000225566	133	blocked in native model	0	10000	0	0	2880.3	0	0	-4681.68
50484	RRM2B	0	ribonucleotide reductase regulatory TP53 inducible subunit M2B	0	NaN	0	0	0.00032027	115	blocked in native model	0	10000	0	0	2880.3	0	0	-4681.68
56052	ALG1	0	ALG1, chitobiosyldiphosphodolichol beta-mannosyltransferase	6	0	0	0	0.000222141	50	blocked in native model	0	10000	0	0	2880.3	0	0	-4681.68
6120	RPE	0	ribulose-5-phosphate-3-epimerase	0	NaN	0	0	0.0191517	143	blocked in native model	0	10000	0	0.019	2872.85	0	0.025	-4681.68
6240	RRM1	0	ribonucleotide reductase catalytic subunit M1	0	NaN	0	0	0.00032027	115	blocked in native model	0	10000	0	0	2880.3	0	0	-4681.68
6241	RRM2	0	ribonucleotide reductase regulatory subunit M2	0	NaN	0	0	0.00032027	115	blocked in native model	0	10000	0	0	2880.3	0	0	-4681.68
89874	SLC25A21	0	solute carrier family 25 member 21	0	NaN	0	0	0	2	blocked in native model	0	10000	0	0	2880.3	0	0	-4681.68
9514	GAL3ST1	0	galactose-3-O-sulfotransferase 1	0	NaN	0	0	0.00363505	1	blocked in native model	0	10000	0	0	2880.3	0	0	-4681.68
10559	SLC35A1	0	solute carrier family 35 member A1	2	0	0	0	0.000230838	50	blocked in native model	0	10000	0	0	2880.3	0	0	-4681.68
11212	PLPBP	0	pyridoxal phosphate binding protein	2	0	0	0	0	0	blocked in native model	0	10000	0	0	2880.3	0	0	-4681.68
117247	SLC16A10	0	solute carrier family 16 member 10	1	0	0	0	0	0	blocked in native model	0	10000	0	0	2880.3	0	0	-4681.68
1200	TPP1	0	tripeptidyl peptidase 1	1	0	0	0	0	0	blocked in native model	0	10000	0	0	2880.3	0	0	-4681.68
1629	DBT	0	dihydrolipoamide branched chain transacylase E2	1	0	0	0	0	0	blocked in native model	0	10000	0	0	2880.3	0	0	-4681.68
1716	DGUOK	0	deoxyguanosine kinase	0	NaN	0	0	0.00681271	1	blocked in native model	0	10000	0	0	2880.3	0	0	-4681.68
1892	ECHS1	0	enoyl-CoA hydratase, short chain 1	0	NaN	0	0	0	94	blocked in native model	0	10000	0	0	2880.3	0	0	-4681.68
1962	EHHADH	0	enoyl-CoA hydratase and 3-hydroxyacyl CoA dehydrogenase	8	0	0	0	0	94	blocked in native model	0	10000	0	0	2880.3	0	0	-4681.68
2222	FDFT1	0	farnesyl-diphosphate farnesyltransferase 1	77	0	0	0	0	0	blocked in native model	0	10000	0	0	2880.3	0	0	-4681.68
2650	GCNT1	0	glucosaminyl (N-acetyl) transferase 1, core 2	0	NaN	0	0	0.0025851	2	blocked in native model	0	10000	0	0	2880.3	0	0	-4681.68
27235	COQ2	0	coenzyme Q2, polyprenyltransferase	12	0	0	0	0	0	blocked in native model	0	10000	0	0	2880.3	0	0	-4681.68
29880	ALG5	0	ALG5, dolichyl-phosphate beta-glucosyltransferase	6	0	0	0	0.000222141	50	blocked in native model	0	10000	0	0	2880.3	0	0	-4681.68
31	ACACA	0	acetyl-CoA carboxylase alpha	36	0	0	0	0.00016713	8	blocked in native model	0	10000	0	0	2880.3	0	0	-4681.68
3145	HMBS	0	hydroxymethylbilane synthase	12	0	0	0	0	0	blocked in native model	0	10000	0	0	2880.3	0	0	-4681.68
50814	NSDHL	0	NAD(P) dependent steroid dehydrogenase-like	71	0	0	0	0	0	blocked in native model	0	10000	0	0	2880.3	0	0	-4681.68
51727	CMPK1	0	cytidine/uridine monophosphate kinase 1	31	0.0322581	0.0120482	0.00884956	0.00988788	74	blocked in native model	0	10000	0	0	2880.3	0	0	-4681.68
5238	PGM3	0	phosphoglucomutase 3	8	0.125	0.0120482	0.0111111	0.0109121	49	blocked in native model	0	10000	0	0	2880.3	0	0	-4681.68
55163	PNPO	0	pyridoxamine 5'-phosphate oxidase	7	0	0	0	0	0	blocked in native model	0	10000	0	0	2880.3	0	0	-4681.68
64850	ETNPPL	0	ethanolamine-phosphate phospho-lyase	0	NaN	0	0	0	17	blocked in native model	0	10000	0	0	2880.3	0	0	-4681.68
65985	AACS	0	acetoacetyl-CoA synthetase	0	NaN	0	0	4.81203e-05	20	blocked in native model	0	10000	0	0	2880.3	0	0	-4681.68
7108	TM7SF2	0	transmembrane 7 superfamily member 2	73	0	0	0	0	0	blocked in native model	0	10000	0	0	2880.3	0	0	-4681.68
1582	CYP8B1	0	cytochrome P450 family 8 subfamily B member 1	16	0	0	0	0	0	blocked in native model	0	10000	0	0	2880.3	0	0	-4681.68
1593	CYP27A1	1	cytochrome P450 family 27 subfamily A member 1	14	0	0	0	0	17	blocked in native model	0	10000	0	0	2880.3	0	0	-4681.68
1635	DCTD	0	dCMP deaminase	0	NaN	0	0	0.000106501	16	blocked in native model	0	10000	0	0	2880.3	0	0	-4681.68
19	ABCA1	0	ATP binding cassette subfamily A member 1	1	0	0	0	0	0	blocked in native model	0	10000	0	0	2880.3	0	0	-4681.68
22934	RPIA	0	ribose 5-phosphate isomerase A	136	0.536765	0.879518	0.5	0.499	52	blocked in native model	0	10000	1	1	1.09003e-11	1	1	-4681.68
23600	AMACR	0	alpha-methylacyl-CoA racemase	3	0	0	0	0	0	blocked in native model	0	10000	0	0	2880.3	0	0	-4681.68
2717	GLA	0	galactosidase alpha	0	NaN	0	0	0	2	blocked in native model	0	10000	0	0	2880.3	0	0	-4681.68
27232	GNMT	0	glycine N-methyltransferase	3	0	0	0	0.00187035	5	blocked in native model	0	10000	0	0	2772.23	0	0	-4681.68
1376	CPT2	1	carnitine palmitoyltransferase 2	0	NaN	0	0	0	94	blocked in native model	0	10000	0	0	2880.3	0	0	-4681.68
3033	HADH	0	hydroxyacyl-CoA dehydrogenase	0	NaN	0	0	0	94	blocked in native model	0	10000	0	0	2880.3	0	0	-4681.68
3155	HMGCL	0	3-hydroxymethyl-3-methylglutaryl-CoA lyase	0	NaN	0	0	4.81116e-05	20	blocked in native model	0	10000	0	0	2880.3	0	0	-4681.68
3704	ITPA	0	inosine triphosphatase	1	0	0	0	0	0	blocked in native model	0	10000	0	0	2880.3	0	0	-4681.68
4048	LTA4H	0	leukotriene A4 hydrolase	2	0	0	0	0	0	blocked in native model	0	10000	0	0	2880.3	0	0	-4681.68
4245	MGAT1	0	mannosyl (alpha-1,3-)-glycoprotein beta-1,2-N-acetylglucosaminyltransferase	6	0	0	0	0.000222141	50	blocked in native model	0	10000	0	0	2880.3	0	0	-4681.68
51166	AADAT	0	aminoadipate aminotransferase	2	0	0	0	0	1	blocked in native model	0	10000	0	0	2880.3	0	0	-4681.68
51703	ACSL5	0	acyl-CoA synthetase long-chain family member 5	8	0	0	0	0	0	blocked in native model	0	10000	0	0	2880.3	0	0	-4681.68
5211	PFKL	0	phosphofructokinase, liver type	0	NaN	0	0	0.000312951	4	blocked in native model	0	10000	0	0	2880.3	0	0	-4681.68
54344	DPM3	0	dolichyl-phosphate mannosyltransferase subunit 3	6	0	0	0	0.000222141	50	blocked in native model	0	10000	0	0	2880.3	0	0	-4681.68
55276	PGM2	0	phosphoglucomutase 2	1	0	0	0	0.000606219	10	blocked in native model	0	10000	0	0	2880.3	0	0	-4681.68
55577	NAGK	0	N-acetylglucosamine kinase	8	0.125	0.0120482	0.0111111	0.0109121	49	blocked in native model	0	10000	0	0	2880.3	0	0	-4681.68
5832	ALDH18A1	0	aldehyde dehydrogenase 18 family member A1	1	0	0	0	0	0	blocked in native model	0	10000	0	0	2880.3	0	0	-4681.68
60386	SLC25A19	0	solute carrier family 25 member 19	9	0	0	0	0.0070293	126	blocked in native model	0	10000	0	0	2880.3	0	0	-4681.68
6573	SLC19A1	0	solute carrier family 19 member 1	1	0	0	0	0	0	blocked in native model	0	10000	0	0	2880.3	0	0	-4681.68
7390	UROS	0	uroporphyrinogen III synthase	11	0	0	0	0	0	blocked in native model	0	10000	0	0	2880.3	0	0	-4681.68
7498	XDH	0	xanthine dehydrogenase	2	1	0.0240964	0.0240964	0.0240732	0	blocked in native model	0	10000	0	0	2880.3	0	0	-4681.68
7841	MOGS	0	mannosyl-oligosaccharide glucosidase	6	0	0	0	0.000222141	50	blocked in native model	0	10000	0	0	2880.3	0	0	-4681.68
80270	HSD3B7	0	hydroxy-delta-5-steroid dehydrogenase, 3 beta- and steroid delta-isomerase 7	0	NaN	0	0	0	1	blocked in native model	0	10000	0	0	2880.3	0	0	-4681.68
85365	ALG2	0	ALG2, alpha-1,3/1,6-mannosyltransferase	6	0	0	0	0.000222141	50	blocked in native model	0	10000	0	0	2880.3	0	0	-4681.68
8813	DPM1	0	dolichyl-phosphate mannosyltransferase subunit 1, catalytic	6	0	0	0	0.000222141	50	blocked in native model	0	10000	0	0	2880.3	0	0	-4681.68
8836	GGH	0	gamma-glutamyl hydrolase	1	1	0.0120482	0.0120482	0.0120366	0	blocked in native model	0	10000	0	0	2880.3	0	0	-4681.68
9415	FADS2	0	fatty acid desaturase 2	4	0	0	0	0.000214016	27	blocked in native model	0	10000	0	0	2880.3	0	0	-4681.68
10229	COQ7	0	coenzyme Q7, hydroxylase	6	0	0	0	0	0	blocked in native model	0	10000	0	0	2880.3	0	0	-4681.68
3295	HSD17B4	0	hydroxysteroid 17-beta dehydrogenase 4	77	0	0	0	0	1	blocked in native model	0	10000	0	0	2880.3	0	0	-4681.68
6307	MSMO1	0	methylsterol monooxygenase 1	72	0	0	0	0	0	blocked in native model	0	10000	0	0	2880.3	0	0	-4681.68
10157	AASS	0	aminoadipate-semialdehyde synthase	2	0	0	0	0	4	blocked in native model	0	10000	0	0	2880.3	0	0	-4681.68
128	ADH5	0	alcohol dehydrogenase 5 (class III), chi polypeptide	10	0	0	0	0	0	blocked in native model	0	10000	0	0	2880.3	0	0	-4681.68
171425	CLYBL	0	citrate lyase beta like	0	NaN	0	0	3.61098e-05	1	blocked in native model	0	10000	0	0	2880.3	0	0	-4681.68
1757	SARDH	0	sarcosine dehydrogenase	0	NaN	0	0	0.00193789	5	blocked in native model	0	10000	0	0	2772.23	0	0	-4681.68
197258	FUK	0	fucokinase	0	NaN	0	0	0.000238002	50	blocked in native model	0	10000	0	0	2880.3	0	0	-4681.68
2530	FUT8	0	fucosyltransferase 8	2	0	0	0	0.000232469	50	blocked in native model	0	10000	0	0	2880.3	0	0	-4681.68
2805	GOT1	0	glutamic-oxaloacetic transaminase 1	0	NaN	0	0	0.000191571	81	blocked in native model	0	10000	0	0	2880.3	0	0	-4681.68
2806	GOT2	0	glutamic-oxaloacetic transaminase 2	0	NaN	0	0	0.000264703	9	blocked in native model	0	10000	0	0	2880.3	0	0	-4681.68
28976	ACAD9	0	acyl-CoA dehydrogenase family member 9	0	NaN	0	0	0	3	blocked in native model	0	10000	0	0	2880.3	0	0	-4681.68
3158	HMGCS2	0	3-hydroxy-3-methylglutaryl-CoA synthase 2	0	NaN	0	0	4.00761e-05	125	blocked in native model	0	10000	0	0	2880.3	0	0	-4681.68
343	AQP8	0	aquaporin 8	0	NaN	0	0	0.000180503	3	blocked in native model	0	10000	0	0	2880.3	0	0	-4681.68
4051	CYP4F3	0	cytochrome P450 family 4 subfamily F member 3	12	0	0	0	0	0	blocked in native model	0	10000	0	0	2880.3	0	0	-4681.68
55343	SLC35C1	0	solute carrier family 35 member C1	3	0.333333	0.0120482	0.0117647	0.0118559	50	blocked in native model	0	10000	0	0	2880.3	0	0	-4681.68
5833	PCYT2	0	phosphate cytidylyltransferase 2, ethanolamine	1	0	0	0	0.000107052	0	blocked in native model	0	10000	0	0	2880.3	0	0	-4681.68
6309	SC5D	0	sterol-C5-desaturase	2	0	0	0	0	0	blocked in native model	0	10000	0	0	2880.3	0	0	-4681.68
6342	SCP2	1	sterol carrier protein 2	6	0	0	0	0	0	blocked in native model	0	10000	0	0	2880.3	0	0	-4681.68
7296	TXNRD1	0	thioredoxin reductase 1	42	0.452381	0.228916	0.179245	0.179374	110	blocked in native model	0	10000	0	0	2880.3	0	0	-4681.68
79017	GGCT	0	gamma-glutamylcyclotransferase	2	0	0	0	0	0	blocked in native model	0	10000	0	0	2880.3	0	0	-4681.68
79053	ALG8	0	ALG8, alpha-1,3-glucosyltransferase	6	0	0	0	0.000222141	50	blocked in native model	0	10000	0	0	2880.3	0	0	-4681.68
8529	CYP4F2	0	cytochrome P450 family 4 subfamily F member 2	12	0	0	0	0	0	blocked in native model	0	10000	0	0	2880.3	0	0	-4681.68
1109	AKR1C4	0	aldo-keto reductase family 1 member C4	13	0	0	0	0	0	blocked in native model	0	10000	0	0	2880.3	0	0	-4681.68
2729	GCLC	0	glutamate-cysteine ligase catalytic subunit	2	0	0	0	0	0	blocked in native model	0	10000	0	0	2880.3	0	0	-4681.68
2730	GCLM	0	glutamate-cysteine ligase modifier subunit	2	0	0	0	0	0	blocked in native model	0	10000	0	0	2880.3	0	0	-4681.68
4830	NME1	0	NME/NM23 nucleoside diphosphate kinase 1	1	0	0	0	0	1	blocked in native model	0	10000	0	0	2880.3	0	0	-4681.68
4831	NME2	0	NME/NM23 nucleoside diphosphate kinase 2	1	0	0	0	0	1	blocked in native model	0	10000	0	0	2880.3	0	0	-4681.68
6718	AKR1D1	0	aldo-keto reductase family 1 member D1	14	0	0	0	0	0	blocked in native model	0	10000	0	0	2880.3	0	0	-4681.68
210	ALAD	0	aminolevulinate dehydratase	13	0	0	0	0	0	blocked in native model	0	10000	0	0	2880.3	0	0	-4681.68
2194	FASN	0	fatty acid synthase	16	0	0	0	0.000200616	9	blocked in native model	0	10000	0	0	2880.3	0	0	-4681.68
26275	HIBCH	0	3-hydroxyisobutyryl-CoA hydrolase	1	0	0	0	0	0	blocked in native model	0	10000	0	0	2880.3	0	0	-4681.68
2629	GBA	0	glucosylceramidase beta	1	0	0	0	0	0	blocked in native model	0	10000	0	0	2880.3	0	0	-4681.68
2762	GMDS	0	GDP-mannose 4,6-dehydratase	6	0.5	0.0361446	0.0348837	0.0348513	0	blocked in native model	0	10000	0	0	2880.3	0	0	-4681.68
4907	NT5E	0	5'-nucleotidase ecto	0	NaN	0	0	0	1	blocked in native model	0	10000	0	0	2880.3	0	0	-4681.68
5860	QDPR	0	quinoid dihydropteridine reductase	4	0	0	0	0	0	blocked in native model	0	0	0	0	2880.3	0	0	-4681.68
6480	ST6GAL1	0	ST6 beta-galactoside alpha-2,6-sialyltransferase 1	0	NaN	0	0	0.000232945	52	blocked in native model	0	10000	0	0	2880.3	0	0	-4681.68
6578	SLCO2A1	0	solute carrier organic anion transporter family member 2A1	0	NaN	0	0	0	1	blocked in native model	0	10000	0	0	2880.3	0	0	-4681.68
7372	UMPS	0	uridine monophosphate synthetase	56	0	0	0	6.47151e-05	0	blocked in native model	0	10000	0	0	2880.3	0	0	-4681.68
790	CAD	0	carbamoyl-phosphate synthetase 2, aspartate transcarbamylase, and dihydroorotase	62	0	0	0	6.20386e-05	0	blocked in native model	0	10000	0	0	2880.3	0	0	-4681.68
8818	DPM2	0	dolichyl-phosphate mannosyltransferase subunit 2, regulatory	6	0	0	0	0.000222141	50	blocked in native model	0	10000	0	0	2880.3	0	0	-4681.68
9045	RPL14	0	ribosomal protein L14	1	0	0	0	4.7576e-05	0	blocked in native model	0	10000	0	0	2880.3	0	0	-4681.68
9057	SLC7A6	0	solute carrier family 7 member 6	1	0	0	0	4.75613e-05	5	blocked in native model	0	10000	0	0	2880.3	0	0	-4681.68
9583	ENTPD4	0	ectonucleoside triphosphate diphosphohydrolase 4	8	0.125	0.0120482	0.0111111	0.0109121	49	blocked in native model	0	10000	0	0	2880.3	0	0	-4681.68
10998	SLC27A5	0	solute carrier family 27 member 5	7	0	0	0	0.000196412	120	blocked in native model	0	10000	0	0	2880.3	0	0	-4681.68
10993	SDS	0	serine dehydratase	0	NaN	0	0	4.81417e-05	5	blocked in native model	0	10000	0	0	2880.3	0	0	-4681.68
1581	CYP7A1	0	cytochrome P450 family 7 subfamily A member 1	1	0	0	0	0	0	blocked in native model	0	10000	0	0	2880.3	0	0	-4681.68
1583	CYP11A1	0	cytochrome P450 family 11 subfamily A member 1	16	0	0	0	0	0	blocked in native model	0	10000	0	0	2880.3	0	0	-4681.68
175	AGA	0	aspartylglucosaminidase	6	0	0	0	0.000222141	50	blocked in native model	0	10000	0	0	2880.3	0	0	-4681.68
2030	SLC29A1	0	solute carrier family 29 member 1 (Augustine blood group)	4	0	0	0	0.000125999	2	blocked in native model	0	10000	0	0	2880.3	0	0	-4681.68
2180	ACSL1	0	acyl-CoA synthetase long-chain family member 1	4	0	0	0	0.00021238	100	blocked in native model	0	10000	0	0	2880.3	0	0	-4681.68
3030	HADHA	0	hydroxyacyl-CoA dehydrogenase/3-ketoacyl-CoA thiolase/enoyl-CoA hydratase (trifunctional protein), alpha subunit	0	NaN	0	0	0	94	blocked in native model	0	10000	0	0	2880.3	0	0	-4681.68
347734	SLC35B2	0	solute carrier family 35 member B2	2	1	0.0240964	0.0240964	0.0240732	0	blocked in native model	0	10000	0	0	2880.3	0	0	-4681.68
4126	MANBA	0	mannosidase beta	6	0	0	0	0.000222141	50	blocked in native model	0	10000	0	0	2880.3	0	0	-4681.68
4833	NME4	0	NME/NM23 nucleoside diphosphate kinase 4	3	0	0	0	0	0	blocked in native model	0	10000	0	0	2880.3	0	0	-4681.68
51805	COQ3	0	coenzyme Q3, methyltransferase	10	0	0	0	0	0	blocked in native model	0	10000	0	0	2880.3	0	0	-4681.68
8309	ACOX2	0	acyl-CoA oxidase 2	0	NaN	0	0	0	1	blocked in native model	0	10000	0	0	2880.3	0	0	-4681.68
144193	AMDHD1	0	amidohydrolase domain containing 1	1	0	0	0	0	0	blocked in native model	0	10000	0	0	2880.3	0	0	-4681.68
23761	PISD	0	phosphatidylserine decarboxylase	0	NaN	0	0	4.77937e-05	3	blocked in native model	0	10000	0	0	2880.3	0	0	-4681.68
3992	FADS1	0	fatty acid desaturase 1	17	0	0	0	0	0	blocked in native model	0	10000	0	0	2880.3	0	0	-4681.68
440	ASNS	0	asparagine synthetase (glutamine-hydrolyzing)	1	0	0	0	0	0	blocked in native model	0	10000	0	0	2880.3	0	0	-4681.68
570	BAAT	0	bile acid-CoA:amino acid N-acyltransferase	6	0	0	0	0	0	blocked in native model	0	10000	0	0	2880.3	0	0	-4681.68
9563	H6PD	0	hexose-6-phosphate dehydrogenase/glucose 1-dehydrogenase	1	0	0	0	0	44	blocked in native model	0	10000	0	0	2880.3	0	0	-4681.68
10195	ALG3	0	ALG3, alpha-1,3- mannosyltransferase	6	0	0	0	0.000222141	50	blocked in native model	0	10000	0	0	2880.3	0	0	-4681.68
11253	MAN1B1	0	mannosidase alpha class 1B member 1	1	0	0	0	0	0	blocked in native model	0	10000	0	0	2880.3	0	0	-4681.68
1384	CRAT	0	carnitine O-acetyltransferase	0	NaN	0	0	0.000239163	28	blocked in native model	0	10000	0	0	2880.3	0	0	-4681.68
27068	PPA2	0	pyrophosphatase (inorganic) 2	0	NaN	0	0	0.00027988	134	blocked in native model	0	10000	0	0	2880.3	0	0	-4681.68
2987	GUK1	0	guanylate kinase 1	20	1	0.240964	0.240964	0.240732	0	blocked in native model	0	10000	0	0	2880.3	0	0	-4681.68
412	STS	0	steroid sulfatase	0	NaN	0	0	0	2	blocked in native model	0	10000	0	0	2880.3	0	0	-4681.68
7264	TSTA3	0	tissue specific transplantation antigen P35B	5	0.4	0.0240964	0.0232558	0.0232342	0	blocked in native model	0	10000	0	0	2880.3	0	0	-4681.68
7389	UROD	0	uroporphyrinogen decarboxylase	10	0	0	0	0	0	blocked in native model	0	10000	0	0	2880.3	0	0	-4681.68
79087	ALG12	0	ALG12, alpha-1,6-mannosyltransferase	6	0	0	0	0.000222141	50	blocked in native model	0	10000	0	0	2880.3	0	0	-4681.68
8418	CMAHP	0	cytidine monophospho-N-acetylneuraminic acid hydroxylase, pseudogene	0	NaN	0	0	0	49	blocked in native model	0	10000	0	0	2880.3	0	0	-4681.68
2582	GALE	0	UDP-galactose-4-epimerase	4	0	0	0	0	0	blocked in native model	0	10000	0	0	2880.3	0	0	-4681.68
293	SLC25A6	0	solute carrier family 25 member 6	0	NaN	0	0	0	5	blocked in native model	0	10000	0	0	2880.3	0	0	-4681.68
29968	PSAT1	0	phosphoserine aminotransferase 1	2	0	0	0	0.000228139	133	blocked in native model	0	10000	0	0	2880.3	0	0	-4681.68
3032	HADHB	0	hydroxyacyl-CoA dehydrogenase/3-ketoacyl-CoA thiolase/enoyl-CoA hydratase (trifunctional protein), beta subunit	0	NaN	0	0	0	94	blocked in native model	0	10000	0	0	2880.3	0	0	-4681.68
4248	MGAT3	0	mannosyl (beta-1,4-)-glycoprotein beta-1,4-N-acetylglucosaminyltransferase	0	NaN	0	0	0	4	blocked in native model	0	10000	0	0	2880.3	0	0	-4681.68
4598	MVK	0	mevalonate kinase	101	0	0	0	0	0	blocked in native model	0	10000	0	0	2880.3	0	0	-4681.68
30	ACAA1	0	acetyl-CoA acyltransferase 1	8	0	0	0	0.000211813	26	blocked in native model	0	10000	0	0	2880.3	0	0	-4681.68
622	BDH1	0	3-hydroxybutyrate dehydrogenase 1	3	0	0	0	0	0	blocked in native model	0	10000	0	0	2880.3	0	0	-4681.68
8034	SLC25A16	0	solute carrier family 25 member 16	0	NaN	0	0	4.67617e-05	112	blocked in native model	0	10000	0	0	2880.3	0	0	-4681.68
1595	CYP51A1	0	cytochrome P450 family 51 subfamily A member 1	74	0	0	0	0	0	blocked in native model	0	10000	0	0	2880.3	0	0	-4681.68
7357	UGCG	0	UDP-glucose ceramide glucosyltransferase	1	0	0	0	0	0	blocked in native model	0	10000	0	0	2880.3	0	0	-4681.68
1622	DBI	0	diazepam binding inhibitor, acyl-CoA binding protein	8	0	0	0	0	0	blocked in native model	0	10000	0	0	2880.3	0	0	-4681.68
56953	NT5M	0	5',3'-nucleotidase, mitochondrial	0	NaN	0	0	0.000668577	8	blocked in native model	0	10000	0	0	2880.3	0	0	-4681.68
2720	GLB1	0	galactosidase beta 1	3	0.333333	0.0120482	0.0117647	0.0114977	50	blocked in native model	0	10000	0	0	2880.3	0	0	-4681.68
5476	CTSA	0	cathepsin A	3	0.333333	0.0120482	0.0117647	0.0114977	50	blocked in native model	0	10000	0	0	2880.3	0	0	-4681.68
2592	GALT	0	galactose-1-phosphate uridylyltransferase	3	0.333333	0.0120482	0.0117647	0.0114977	50	blocked in native model	0	10000	0	0	2880.3	0	0	-4681.68
4125	MAN2B1	0	mannosidase alpha class 2B member 1	6	0	0	0	0.000222141	50	blocked in native model	0	10000	0	0	2880.3	0	0	-4681.68
1737	DLAT	0	dihydrolipoamide S-acetyltransferase	0	NaN	0	0	4.63489e-05	123	blocked in native model	0	10000	0	0	2880.3	0	0	-4681.68
8564	KMO	0	kynurenine 3-monooxygenase	4	0	0	0	0	3	blocked in native model	0	10000	0	0	2880.3	0	0	-4681.68
4247	MGAT2	0	mannosyl (alpha-1,6-)-glycoprotein beta-1,2-N-acetylglucosaminyltransferase	6	0	0	0	0.000222141	50	blocked in native model	0	10000	0	0	2880.3	0	0	-4681.68
4047	LSS	0	lanosterol synthase	75	0	0	0	0	0	blocked in native model	0	10000	0	0	2880.3	0	0	-4681.68
9453	GGPS1	0	geranylgeranyl diphosphate synthase 1	94	0	0	0	0	0	blocked in native model	0	10000	0	0	2880.3	0	0	-4681.68
224	ALDH3A2	0	aldehyde dehydrogenase 3 family member A2	10	0	0	0	0	0	blocked in native model	0	10000	0	0	2880.3	0	0	-4681.68
4668	NAGA	0	alpha-N-acetylgalactosaminidase	0	NaN	0	0	0.00315927	2	blocked in native model	0	10000	0	0	2880.3	0	0	-4681.68
51004	COQ6	0	coenzyme Q6, monooxygenase	8	0	0	0	0	0	blocked in native model	0	10000	0	0	2880.3	0	0	-4681.68
7355	SLC35A2	0	solute carrier family 35 member A2	3	0.333333	0.0120482	0.0117647	0.0114977	50	blocked in native model	0	10000	0	0	2880.3	0	0	-4681.68
4351	MPI	0	mannose phosphate isomerase	15	0.266667	0.0481928	0.0425532	0.042517	0	blocked in native model	0	10000	0	0	2880.3	0	0	-4681.68
10087	COL4A3BP	0	collagen type IV alpha 3 binding protein	1	0	0	0	0	0	blocked in native model	0	10000	0	0	2880.3	0	0	-4681.68
2542	SLC37A4	0	solute carrier family 37 member 4	3	0	0	0	0	44	blocked in native model	0	10000	0	0	2880.3	0	0	-4681.68
5338	PLD2	0	phospholipase D2	0	NaN	0	0	0	1	blocked in native model	0	10000	0	0	2880.3	0	0	-4681.68

## Sheet: SFARI
status	gene-symbol	gene-name	ensembl-id	chromosome	genetic-category	gene-score	syndromic	number-of-reports
9	ABAT	4-aminobutyrate aminotransferase	ENSG00000183044	16	Rare Single Gene Mutation, Genetic Association	3	0	5
9	ABCA10	ATP-binding cassette, sub-family A (ABC1), member 10	ENSG00000154263	17	Rare Single Gene Mutation	3	0	1
9	ABCA13	ATP binding cassette subfamily A member 13	ENSG00000179869	7	Rare Single Gene Mutation, Functional	3	0	6
9	ABCA7	ATP-binding cassette, sub-family A (ABC1), member 7	ENSG00000064687	19	Rare Single Gene Mutation	3	0	4
9	ACE	angiotensin I converting enzyme	ENSG00000159640	17	Rare Single Gene Mutation, Genetic Association	3	0	3
9	ACHE	Acetylcholinesterase (Yt blood group)	ENSG00000087085	7	Rare Single Gene Mutation	2	0	4
9	ACTB	actin beta	ENSG00000075624	7	Rare Single Gene Mutation, Syndromic	1	0	3
9	ACTL6B	actin like 6B	ENSG00000077080	7	Rare Single Gene Mutation, Syndromic		1	8
9	ACTN4	actinin alpha 4	ENSG00000130402	19	Rare Single Gene Mutation	3	0	4
9	ACY1	aminoacylase 1	ENSG00000243989	3	Rare Single Gene Mutation, Syndromic		1	9
9	ADA	adenosine deaminase	ENSG00000196839	20	Rare Single Gene Mutation, Genetic Association	2	0	7
9	ADCY3	adenylate cyclase 3	ENSG00000138031	2	Rare Single Gene Mutation	2	0	2
9	ADCY5	Adenylate cyclase 5	ENSG00000173175	3	Rare Single Gene Mutation	3	0	6
9	ADK	adenosine kinase	ENSG00000156110	10	Rare Single Gene Mutation	3	0	2
9	ADNP	Activity-dependent neuroprotector homeobox	ENSG00000101126	20	Rare Single Gene Mutation, Syndromic, Functional	1	0	39
9	ADORA3	Adenosine A3 receptor	ENSG00000282608	1	Rare Single Gene Mutation, Functional	3	0	2
9	ADSL	adenylosuccinate lyase	ENSG00000239900	22	Rare Single Gene Mutation, Syndromic	1	0	6
9	AFF2	AF4/FMR2 family, member 2	ENSG00000155966	X	Rare Single Gene Mutation, Syndromic	1	0	15
9	AGAP1	ArfGAP with GTPase domain, ankyrin repeat and PH domain 1	ENSG00000157985	2	Rare Single Gene Mutation	3	0	8
9	AGAP2	ArfGAP with GTPase domain, ankyrin repeat and PH domain 2	ENSG00000135439	12	Rare Single Gene Mutation	2	0	4
9	AGBL4	ATP/GTP binding protein-like 4	ENSG00000186094	1	Rare Single Gene Mutation	3	0	3
9	AGMO	alkylglycerol monooxygenase	ENSG00000187546	7	Rare Single Gene Mutation, Genetic Association	3	0	6
9	AGO1	argonaute 1, RISC catalytic component	ENSG00000092847	1	Rare Single Gene Mutation	2	0	7
9	AGO3	argonaute RISC catalytic component 3	ENSG00000126070	1	Rare Single Gene Mutation	3	0	4
9	AGO4	argonaute RISC catalytic component 4	ENSG00000134698	1	Rare Single Gene Mutation	2	0	3
9	AGTR2	angiotensin II receptor, type 2	ENSG00000180772	X	Rare Single Gene Mutation	3	0	3
9	AHDC1	AT-hook DNA binding motif containing 1	ENSG00000126705	1	Rare Single Gene Mutation, Syndromic	1	0	11
9	AHI1	Abelson helper integration site 1	ENSG00000135541	6	Rare Single Gene Mutation, Syndromic, Genetic Association		1	19
9	AKAP9	A kinase (PRKA) anchor protein 9	ENSG00000127914	7	Rare Single Gene Mutation	2	0	5
9	ALDH1A3	aldehyde dehydrogenase 1 family member A3	ENSG00000184254	15	Rare Single Gene Mutation, Syndromic		1	5
9	ADSS2	adenylosuccinate synthase 2	ENSG00000035687	1	Rare Single Gene Mutation	3	0	3
9	ALDH5A1	aldehyde dehydrogenase 5 family, member A1 (succinate-semialdehyde dehydrogenase )	ENSG00000112294	6	Rare Single Gene Mutation, Syndromic	1	0	10
9	AMPD1	Adenosine monophosphate deaminase 1	ENSG00000116748	1	Rare Single Gene Mutation, Genetic Association	2	0	3
9	AMT	Aminomethyltransferase	ENSG00000145020	3	Rare Single Gene Mutation	2	0	1
9	ANK2	Ankyrin 2, neuronal	ENSG00000145362	4	Rare Single Gene Mutation	1	0	14
9	ANK3	ankyrin 3	ENSG00000151150	10	Rare Single Gene Mutation, Genetic Association	1	0	26
9	ANKRD11	ankyrin repeat domain 11	ENSG00000167522	16	Rare Single Gene Mutation, Syndromic	1	0	43
9	ANKS1B	ankyrin repeat and sterile alpha motif domain containing 1B	ENSG00000185046	12	Rare Single Gene Mutation, Syndromic	3	1	3
9	ANXA1	Annexin A1	ENSG00000135046	9	Rare Single Gene Mutation	2	0	2
9	AP1S2	adaptor related protein complex 1 sigma 2 subunit	ENSG00000182287	X	Rare Single Gene Mutation, Syndromic		1	5
9	APBA2	amyloid beta (A4) precursor protein-binding, family A, member 2	ENSG00000034053	15	Rare Single Gene Mutation	3	0	7
9	APBB1	amyloid beta precursor protein binding family B member 1	ENSG00000166313	11	Rare Single Gene Mutation, Functional	2	0	3
9	APH1A	APH1A gamma secretase subunit	ENSG00000117362	1	Rare Single Gene Mutation	2	0	2
9	ARHGAP11B	Rho GTPase activating protein 11B	ENSG00000285077	15	Rare Single Gene Mutation	3	0	2
9	ARHGAP32	Rho GTPase activating protein 32	ENSG00000134909	11	Rare Single Gene Mutation, Functional	3	0	7
9	ARHGAP5	Rho GTPase activating protein 5	ENSG00000100852	14	Rare Single Gene Mutation	3	0	4
9	ARHGEF10	Rho guanine nucleotide exchange factor 10	ENSG00000104728	8	Rare Single Gene Mutation, Functional	3	0	4
9	ARHGEF9	Cdc42 guanine nucleotide exchange factor (GEF) 9	ENSG00000131089	X	Rare Single Gene Mutation, Syndromic	1	0	10
9	ARID1B	AT-rich interaction domain 1B	ENSG00000049618	6	Rare Single Gene Mutation, Syndromic	1	0	44
9	ARID2	AT-rich interaction domain 2	ENSG00000189079	12	Rare Single Gene Mutation, Syndromic	3	1	6
9	ARNT2	aryl-hydrocarbon receptor nuclear translocator 2	ENSG00000172379	15	Rare Single Gene Mutation, Syndromic, Genetic Association	3	0	11
9	ARX	aristaless related homeobox	ENSG00000004848	X	Rare Single Gene Mutation, Syndromic	1	0	17
9	ADORA2A	adenosine A2a receptor	ENSG00000128271	22	Genetic Association	3	0	7
9	ADRB2	adrenergic, beta-2-, receptor, surface	ENSG00000169252	5	Genetic Association	3	0	10
9	ALG6	ALG6, alpha-1,3-glucosyltransferase	ENSG00000088035	1	Syndromic		1	1
9	AR	androgen receptor	ENSG00000169083	X	Genetic Association	3	0	6
9	ASAP2	ArfGAP with SH3 domain, ankyrin repeat and PH domain 2	ENSG00000151693	2	Rare Single Gene Mutation	2	0	3
9	ASB14	ankyrin repeat and SOCS box containing 14	ENSG00000239388	3	Rare Single Gene Mutation	3	0	4
9	ASH1L	Ash1 (absent, small, or homeotic)-like (Drosophila)	ENSG00000116539	1	Rare Single Gene Mutation, Syndromic	1	0	15
9	ASMT	acetylserotonin O-methyltransferase	ENSG00000196433	X,Y	Rare Single Gene Mutation, Genetic Association	3	0	9
9	ASPM	abnormal spindle microtubule assembly	ENSG00000066279	1	Rare Single Gene Mutation, Syndromic	2	0	7
9	ASTN2	astrotactin 2	ENSG00000148219	9	Rare Single Gene Mutation, Genetic Association	2	0	13
9	ASXL3	Additional sex combs like 3 (Drosophila)	ENSG00000141431	18	Rare Single Gene Mutation, Syndromic	1	0	23
9	ATP10A	Probable phospholipid-transporting ATPase VA	ENSG00000206190	15	Rare Single Gene Mutation, Genetic Association, Functional	2	0	9
9	ATP1A1	ATPase Na+/K+ transporting subunit alpha 1	ENSG00000163399	1	Rare Single Gene Mutation, Syndromic	3	1	3
9	ATP1A3	ATPase Na+/K+ transporting subunit alpha 3	ENSG00000105409	19	Rare Single Gene Mutation, Syndromic, Functional	3	1	13
9	ATP2B2	ATPase, Ca++ transporting, plasma membrane 2	ENSG00000157087	3	Rare Single Gene Mutation, Genetic Association	2	0	9
9	ATP6V0A2	ATPase H+ transporting V0 subunit a2	ENSG00000185344	12	Rare Single Gene Mutation	3	0	3
9	ATRX	alpha thalassemia/mental retardation syndrome X-linked	ENSG00000085224	X	Rare Single Gene Mutation, Syndromic	1	0	21
9	AUTS2	autism susceptibility candidate 2	ENSG00000158321	7	Rare Single Gene Mutation, Syndromic, Genetic Association	1	0	38
9	AVPR1A	arginine vasopressin receptor 1A	ENSG00000166148	12	Rare Single Gene Mutation, Genetic Association	2	0	22
9	AVPR1B	arginine vasopressin receptor 1B	ENSG00000198049	1	Genetic Association, Functional	3	0	8
9	AZGP1	alpha-2-glycoprotein 1, zinc-binding	ENSG00000160862	7	Rare Single Gene Mutation	3	0	3
9	BAZ2B	bromodomain adjacent to zinc finger domain 2B	ENSG00000123636	2	Rare Single Gene Mutation	1	0	4
9	BBS4	Bardet-Biedl syndrome 4	ENSG00000140463	15	Rare Single Gene Mutation, Syndromic	3	0	5
9	BCAS1	breast carcinoma amplified sequence 1	ENSG00000064787	20	Rare Single Gene Mutation	3	0	3
9	BCKDK	Branched chain ketoacid dehydrogenase kinase	ENSG00000103507	16	Rare Single Gene Mutation	1	0	4
9	BCL11A	B-cell CLL/lymphoma 11A (zinc finger protein)	ENSG00000119866	2	Rare Single Gene Mutation, Syndromic	1	0	16
9	BCORL1	BCL6 corepressor like 1	ENSG00000085185	X	Rare Single Gene Mutation, Syndromic		1	4
9	BIRC6	Baculoviral IAP repeat containing 6	ENSG00000115760	2	Rare Single Gene Mutation	3	0	10
9	BRAF	v-raf murine sarcoma viral oncogene homolog B	ENSG00000157764	7	Rare Single Gene Mutation, Syndromic	1	0	8
9	BRCA2	breast cancer 2, early onset	ENSG00000139618	13	Rare Single Gene Mutation	3	0	5
9	BICDL1	BICD family like cargo adaptor 1	ENSG00000135127	12	Genetic Association	3	0	2
9	BRD4	bromodomain containing 4	ENSG00000141867	19	Rare Single Gene Mutation, Syndromic	3	0	4
9	BRSK2	BR serine/threonine kinase 2	ENSG00000174672	11	Rare Single Gene Mutation, Syndromic	1	0	4
9	BST1	bone marrow stromal cell antigen 1	ENSG00000109743	4	Genetic Association, Functional	3	0	5
9	BTAF1	RNA polymerase II, B-TFIID transcription factor-associated, 170kDa (Mot1 homolog, S. cerevisiae)	ENSG00000095564	10	Rare Single Gene Mutation	2	0	7
9	BTRC	beta-transducin repeat containing E3 ubiquitin protein ligase	ENSG00000166167	10	Rare Single Gene Mutation	3	0	2
9	C12orf57	Chromosome 12 open reading frame 57	ENSG00000111678	12	Rare Single Gene Mutation, Syndromic		1	11
9	C15orf62	chromosome 15 open reading frame 62	ENSG00000188277	15	Rare Single Gene Mutation	3	0	2
9	C4B	complement component 4B	ENSG00000203710	6	Rare Single Gene Mutation, Genetic Association, Functional	3	0	6
9	CA6	carbonic anhydrase VI	ENSG00000131686	1	Rare Single Gene Mutation	3	0	6
9	CACNA1A	Calcium channel, voltage-dependent, P/Q type, alpha 1A subunit	ENSG00000141837	19	Rare Single Gene Mutation, Genetic Association		1	16
9	CACNA1B	calcium voltage-gated channel subunit alpha1 B	ENSG00000148408	9	Rare Single Gene Mutation, Syndromic, Genetic Association	3	0	9
9	CACNA1C	calcium channel, voltage-dependent, L type, alpha 1C subunit	ENSG00000151067	12	Rare Single Gene Mutation, Syndromic, Genetic Association, Functional	1	0	45
9	CACNA1D	calcium channel, voltage-dependent, L type, alpha 1D	ENSG00000157388	3	Rare Single Gene Mutation, Syndromic, Genetic Association, Functional	2	0	20
9	CACNA1E	calcium voltage-gated channel subunit alpha1 E	ENSG00000198216	1	Rare Single Gene Mutation	2	0	10
9	CACNA1F	calcium channel, voltage-dependent, alpha 1F	ENSG00000102001	X	Rare Single Gene Mutation, Genetic Association	3	0	7
9	CACNA1G	calcium channel, voltage-dependent, T type, alpha 1G subunit	ENSG00000006283	17	Rare Single Gene Mutation, Syndromic, Genetic Association	3	0	20
9	CACNA1H	calcium channel, voltage-dependent, alpha 1H subunit	ENSG00000196557	16	Rare Single Gene Mutation	2	0	27
9	CACNA1I	Calcium channel, voltage-dependent, T type, alpha 1I subunit	ENSG00000100346	22	Rare Single Gene Mutation, Genetic Association	3	0	7
9	CACNA2D1	calcium voltage-gated channel auxiliary subunit alpha2delta 1	ENSG00000153956	7	Rare Single Gene Mutation	3	0	3
9	CACNA2D3	Calcium channel, voltage-dependent, alpha 2/delta subunit 3	ENSG00000157445	3	Rare Single Gene Mutation	2	0	6
9	CACNB2	Calcium channel, voltage-dependent, beta 2 subunit	ENSG00000165995	10	Rare Single Gene Mutation, Genetic Association	2	0	4
9	CADM1	cell adhesion molecule 1	ENSG00000182985	11	Rare Single Gene Mutation	3	0	9
9	CADPS	calcium dependent secretion activator	ENSG00000163618	3	Rare Single Gene Mutation, Genetic Association	3	0	3
9	CADPS2	Ca2+-dependent activator protein for secretion 2	ENSG00000081803	7	Rare Single Gene Mutation, Functional	3	0	12
9	CAMK2A	calcium/calmodulin dependent protein kinase II alpha	ENSG00000070808	5	Rare Single Gene Mutation, Syndromic, Genetic Association, Functional	3	1	8
9	CAMK2B	calcium/calmodulin dependent protein kinase II beta	ENSG00000058404	7	Rare Single Gene Mutation, Syndromic		1	5
9	CAPN12	Calpain 12	ENSG00000182472	19	Rare Single Gene Mutation	3	0	6
9	CAPRIN1	Cell cycle associated protein 1	ENSG00000135387	11	Rare Single Gene Mutation, Functional	2	0	4
9	CARD11	caspase recruitment domain family member 11	ENSG00000198286	7	Rare Single Gene Mutation	3	0	1
9	CASC4	cancer susceptibility candidate 4	ENSG00000166734	15	Rare Single Gene Mutation	3	0	4
9	CASK	calcium/calmodulin dependent serine protein kinase	ENSG00000147044	X	Rare Single Gene Mutation, Syndromic	1	0	15
9	CASZ1	castor zinc finger 1	ENSG00000130940	1	Rare Single Gene Mutation	2	0	4
9	CC2D1A	Coiled-coil and C2 domain containing 1A	ENSG00000132024	19	Rare Single Gene Mutation, Functional	2	0	12
9	CCDC88C	Coiled-coil domain containing 88C	ENSG00000015133	14	Rare Single Gene Mutation	3	0	6
9	CCDC91	coiled-coil domain containing 91	ENSG00000123106	12	Rare Single Gene Mutation	3	0	4
9	CCIN	calicin	ENSG00000185972	9	Rare Single Gene Mutation	3	0	2
9	CCNG1	cyclin G1	ENSG00000113328	5	Rare Single Gene Mutation	2	0	1
9	CCNK	cyclin K	ENSG00000090061	14	Rare Single Gene Mutation, Syndromic		1	3
9	CCSER1	coiled-coil serine rich protein 1	ENSG00000184305	4	Rare Single Gene Mutation	3	0	2
9	CCT4	Chaperonin containing TCP1, subunit 4 (delta)	ENSG00000115484	2	Rare Single Gene Mutation	2	0	3
9	CD276	CD276molecule	ENSG00000103855	15	Rare Single Gene Mutation	3	0	2
9	CD38	CD38 molecule	ENSG00000004468	4	Rare Single Gene Mutation, Genetic Association, Functional	3	0	8
9	CDC42BPB	CDC42 binding protein kinase beta (DMPK-like)	ENSG00000198752	14	Rare Single Gene Mutation	2	0	7
9	CDH10	cadherin 10, type 2 (T2-cadherin)	ENSG00000040731	5	Rare Single Gene Mutation, Genetic Association	3	0	10
9	CDH11	cadherin 11	ENSG00000140937	16	Rare Single Gene Mutation	3	0	4
9	CDH13	cadherin 13	ENSG00000140945	16	Rare Single Gene Mutation	2	0	3
9	CDH8	cadherin 8, type 2	ENSG00000150394	16	Rare Single Gene Mutation	3	0	10
9	CDH9	cadherin 9, type 2 (T1-cadherin)	ENSG00000113100	5	Rare Single Gene Mutation, Genetic Association	3	0	7
9	CDK13	cyclin dependent kinase 13	ENSG00000065883	7	Rare Single Gene Mutation, Syndromic		1	9
9	CDK8	cyclin dependent kinase 8	ENSG00000132964	13	Syndromic		1	1
9	CDKL5	cyclin-dependent kinase-like 5	ENSG00000008086	X	Rare Single Gene Mutation, Syndromic	1	0	36
9	CECR2	CECR2, histone acetyl-lysine reader	ENSG00000099954	22	Rare Single Gene Mutation	3	0	2
9	CELF4	CUGBP, Elav-like family member 4	ENSG00000101489	18	Rare Single Gene Mutation, Functional	2	0	10
9	CELF6	CUGBP, Elav-like family member 6	ENSG00000140488	15	Rare Single Gene Mutation, Genetic Association	3	0	4
9	CEP135	centrosomal protein 135	ENSG00000174799	4	Rare Single Gene Mutation, Syndromic	2	0	6
9	CEP290	Centrosomal protein 290kDa	ENSG00000198707	12	Rare Single Gene Mutation, Syndromic	3	1	8
9	CEP41	testis specific, 14	ENSG00000106477	7	Rare Single Gene Mutation, Syndromic	2	0	5
9	CGNL1	Cingulin-like 1	ENSG00000128849	15	Rare Single Gene Mutation	2	0	4
9	CHAMP1	chromosome alignment maintaining phosphoprotein 1	ENSG00000198824	13	Rare Single Gene Mutation, Syndromic	1	0	5
9	CHD1	chromodomain helicase DNA binding protein 1	ENSG00000153922	5	Rare Single Gene Mutation	3	1	4
9	CHD2	Chromodomain helicase DNA binding protein 2	ENSG00000173575	15	Rare Single Gene Mutation, Syndromic	1	0	36
9	CHD3	chromodomain helicase DNA binding protein 3	ENSG00000170004	17	Rare Single Gene Mutation, Syndromic	1	0	6
9	CHD7	chromodomain helicase DNA binding protein 7	ENSG00000171316	8	Rare Single Gene Mutation, Syndromic	1	0	28
9	CHD8	chromodomain helicase DNA binding protein 8	ENSG00000100888	14	Rare Single Gene Mutation, Syndromic, Functional	1	0	49
9	CHKB	Choline kinase beta	ENSG00000100288	22	Rare Single Gene Mutation, Syndromic		1	4
9	CHMP1A	charged multivesicular body protein 1A	ENSG00000131165	16	Rare Single Gene Mutation, Syndromic	2	0	5
9	CHRM3	cholinergic receptor muscarinic 3	ENSG00000133019	1	Rare Single Gene Mutation, Genetic Association	3	0	6
9	CHRNA7	cholinergic receptor, nicotinic, alpha 7	ENSG00000166664	15	Rare Single Gene Mutation	2	0	13
9	CHRNB3	cholinergic receptor nicotinic beta 3 subunit	ENSG00000147432	8	Rare Single Gene Mutation	3	0	3
9	CIB2	Calcium and integrin binding family member 2	ENSG00000136425	15	Rare Single Gene Mutation	2	0	1
9	CIC	capicua transcriptional repressor	ENSG00000079432	19	Rare Single Gene Mutation, Functional	1	0	5
9	CLASP1	cytoplasmic linker associated protein 1	ENSG00000074054	2	Rare Single Gene Mutation	2	0	3
9	CLN8	Ceroid-lipofuscinosis, neuronal 8 (epilepsy, progressive with mental retardation)	ENSG00000182372	8	Rare Single Gene Mutation, Syndromic	3	0	3
9	CLTCL1	clathrin, heavy chain-like 1	ENSG00000070371	22	Rare Single Gene Mutation	3	0	6
9	CMIP	c-Maf inducing protein	ENSG00000153815	16	Rare Single Gene Mutation, Genetic Association	3	0	6
9	CMPK2	cytidine/uridine monophosphate kinase 2	ENSG00000134326	2	Rare Single Gene Mutation	3	0	2
9	CNGB3	cyclic nucleotide gated channel beta 3	ENSG00000170289	8	Rare Single Gene Mutation	3	0	3
9	CNKSR2	connector enhancer of kinase suppressor of Ras 2	ENSG00000149970	X	Rare Single Gene Mutation, Syndromic	2	1	5
9	CNOT3	CCR4-NOT transcription complex subunit 3	ENSG00000088038	19	Rare Single Gene Mutation, Syndromic	1	0	7
9	CNR1	cannabinoid receptor 1 (brain)	ENSG00000118432	6	Rare Single Gene Mutation, Genetic Association	2	0	7
9	CNTN3	contactin 3	ENSG00000113805	3	Rare Single Gene Mutation	3	0	5
9	CNTN4	contactin 4	ENSG00000144619	3	Rare Single Gene Mutation, Syndromic, Genetic Association	2	0	21
9	CNTN5	Contactin 5	ENSG00000149972	11	Rare Single Gene Mutation, Genetic Association	2	0	9
9	CNTN6	Contactin 6	ENSG00000134115	3	Rare Single Gene Mutation, Genetic Association	2	0	13
9	CNTNAP2	contactin associated protein-like 2	ENSG00000174469	7	Rare Single Gene Mutation, Syndromic, Genetic Association	2	1	67
9	CNTNAP3	contactin associated protein-like 3	ENSG00000106714	9	Rare Single Gene Mutation, Functional	2	0	5
9	CNTNAP4	Contactin associated protein-like 4	ENSG00000152910	16	Rare Single Gene Mutation, Functional	2	0	11
9	CNTNAP5	contactin associated protein-like 5	ENSG00000155052	2	Rare Single Gene Mutation, Genetic Association	3	0	12
9	COL28A1	collagen type XXVIII alpha 1 chain	ENSG00000215018	7	Rare Single Gene Mutation	3	0	3
9	CPT2	carnitine palmitoyltransferase 2	ENSG00000157184	1	Rare Single Gene Mutation	3	0	2
9	CPZ	carboxypeptidase Z	ENSG00000109625	4	Rare Single Gene Mutation	3	0	3
9	CREBBP	CREB binding protein	ENSG00000005339	16	Rare Single Gene Mutation, Syndromic, Genetic Association	1	0	28
9	CSDE1	cold shock domain containing E1	ENSG00000009307	1	Rare Single Gene Mutation, Syndromic	2	1	2
9	CSMD1	CUB and Sushi multiple domains 1	ENSG00000183117	8	Rare Single Gene Mutation, Genetic Association	3	0	13
9	CSNK1E	casein kinase 1 epsilon	ENSG00000213923	22	Rare Single Gene Mutation, Functional	3	0	5
9	CTCF	CCCTC-binding factor	ENSG00000102974	16	Rare Single Gene Mutation, Syndromic, Functional	1	0	14
9	CTNNA2	catenin alpha 2	ENSG00000066032	2	Syndromic		1	1
9	CTNNA3	catenin (cadherin-associated protein), alpha 3	ENSG00000183230	10	Rare Single Gene Mutation, Genetic Association	3	0	15
9	CTNNB1	catenin beta 1	ENSG00000168036	3	Rare Single Gene Mutation, Syndromic	1	0	21
9	CTNND2	Catenin (cadherin-associated protein), delta 2	ENSG00000169862	5	Rare Single Gene Mutation	2	0	5
9	CTTNBP2	cortactin binding protein 2	ENSG00000077063	7	Rare Single Gene Mutation, Syndromic	2	0	8
9	CUL3	Cullin 3	ENSG00000036257	2	Rare Single Gene Mutation, Genetic Association	1	0	21
9	CUL7	Cullin 7	ENSG00000044090	6	Rare Single Gene Mutation	2	0	6
9	CUX1	cut like homeobox 1	ENSG00000257923	7	Rare Single Gene Mutation, Functional	2	0	6
9	CUX2	cut like homeobox 2	ENSG00000111249	12	Rare Single Gene Mutation, Syndromic	3	1	8
9	CX3CR1	Chemokine (C-X3-C motif) receptor 1	ENSG00000168329	3	Rare Single Gene Mutation, Functional	3	0	3
9	CYFIP1	cytoplasmic FMR1 interacting protein 1	ENSG00000273749	15	Rare Single Gene Mutation, Genetic Association, Functional	2	0	16
9	CYLC2	cylicin, basic protein of sperm head cytoskeleton 2	ENSG00000155833	9	Rare Single Gene Mutation	3	0	3
9	CYP27A1	cytochrome P450 family 27 subfamily A member 1	ENSG00000135929	2	Rare Single Gene Mutation, Syndromic		1	3
9	DAGLA	diacylglycerol lipase alpha	ENSG00000134780	11	Rare Single Gene Mutation, Functional	3	0	5
9	DAPP1	Dual adaptor of phosphotyrosine and 3-phosphoinositides	ENSG00000070190	4	Rare Single Gene Mutation	2	0	1
9	DDX3X	DEAD (Asp-Glu-Ala-Asp) box helicase 3, X-linked	ENSG00000215301	X	Rare Single Gene Mutation, Syndromic	1	0	19
9	DDX53	DEAD (Asp-Glu-Ala-Asp) box polypeptide 53	ENSG00000184735	X	Rare Single Gene Mutation	3	0	3
9	DEAF1	DEAF1 transcription factor	ENSG00000177030	11	Rare Single Gene Mutation, Syndromic	2	1	17
9	CADM2	Cell adhesion molecule 2	ENSG00000175161	3	Rare Single Gene Mutation, Genetic Association	3	0	4
9	CAMK4	Calcium/calmodulin-dependent protein kinase IV	ENSG00000152495	5	Genetic Association	3	0	1
9	CD99L2	CD99 molecule like 2	ENSG00000102181	X	Genetic Association	3	0	1
9	CDH22	cadherin-like 22	ENSG00000149654	20	Genetic Association	3	0	4
9	CPEB4	cytoplasmic polyadenylation element binding protein 4	ENSG00000113742	5	Functional	2	0	1
9	CYP11B1	cytochrome P450, family 11, subfamily B, polypeptide 1	ENSG00000160882	8	Syndromic	3	0	4
9	DDC	dopa decarboxylase	ENSG00000132437	7	Genetic Association	3	0	2
9	DENR	density-regulated protein	ENSG00000139726	12	Rare Single Gene Mutation	2	0	3
9	DEPDC5	DEP domain containing 5	ENSG00000100150	22	Rare Single Gene Mutation, Syndromic		1	13
9	DHCR7	7-dehydrocholesterol reductase	ENSG00000172893	11	Rare Single Gene Mutation, Syndromic	1	0	17
9	DHX30	DExH-box helicase 30	ENSG00000132153	3	Rare Single Gene Mutation, Syndromic		1	2
9	DIP2A	DIP2 disco-interacting protein 2 homolog A (Drosophila)	ENSG00000160305	21	Rare Single Gene Mutation, Functional	2	0	6
9	DIP2C	disco interacting protein 2 homolog C	ENSG00000151240	10	Rare Single Gene Mutation	2	0	2
9	DISC1	disrupted in schizophrenia 1	ENSG00000162946	1	Rare Single Gene Mutation, Syndromic, Genetic Association	2	0	34
9	DIPK2A	divergent protein kinase domain 2A	ENSG00000181744	3	Rare Single Gene Mutation	3	0	3
9	DIXDC1	DIX domain containing 1	ENSG00000150764	11	Rare Single Gene Mutation, Functional	3	0	4
9	DLG1	discs large MAGUK scaffold protein 1	ENSG00000075711	3	Rare Single Gene Mutation	3	0	4
9	DLG2	discs large MAGUK scaffold protein 2	ENSG00000150672	11	Rare Single Gene Mutation	2	0	2
9	DLG4	discs large MAGUK scaffold protein 4	ENSG00000132535	17	Rare Single Gene Mutation, Syndromic, Functional	1	0	11
9	DLGAP1	DLG associated protein 1	ENSG00000170579	18	Rare Single Gene Mutation, Functional	2	0	8
9	DLGAP2	discs, large (Drosophila) homolog-associated protein 2	ENSG00000198010	8	Rare Single Gene Mutation	3	0	12
9	DLGAP3	DLG associated protein 3	ENSG00000116544	1	Rare Single Gene Mutation, Genetic Association, Functional	3	0	10
9	DLL1	delta like canonical Notch ligand 1	ENSG00000198719	6	Rare Single Gene Mutation, Syndromic	3	1	2
9	DLX3	distal-less homeobox 3	ENSG00000064195	17	Rare Single Gene Mutation	2	0	2
9	DLX6	distal-less homeobox 6	ENSG00000006377	7	Rare Single Gene Mutation	3	0	9
9	DMD	dystrophin (muscular dystrophy, Duchenne and Becker types)	ENSG00000198947	X	Rare Single Gene Mutation, Syndromic, Genetic Association		1	37
9	DMPK	dystrophia myotonica-protein kinase	ENSG00000104936	19	Rare Single Gene Mutation, Syndromic	1	0	8
9	DMWD	DM1 locus, WD repeat containing	ENSG00000185800	19	Rare Single Gene Mutation	3	0	2
9	DMXL2	Dmx-like 2	ENSG00000104093	15	Rare Single Gene Mutation	3	0	6
9	DNAH10	Dynein, axonemal, heavy chain 10	ENSG00000197653	12	Rare Single Gene Mutation	3	0	6
9	DNAH17	dynein axonemal heavy chain 17	ENSG00000187775	17	Rare Single Gene Mutation	3	0	6
9	DNAH3	dynein axonemal heavy chain 3	ENSG00000158486	16	Rare Single Gene Mutation	3	0	5
9	DNER	Delta/notch-like EGF repeat containing	ENSG00000187957	2	Rare Single Gene Mutation, Genetic Association	3	0	3
9	DNMT3A	DNA (cytosine-5-)-methyltransferase 3 alpha	ENSG00000119772	2	Rare Single Gene Mutation, Syndromic, Genetic Association	1	0	14
9	DOCK1	Dedicator of cytokinesis 1	ENSG00000150760	10	Rare Single Gene Mutation	3	0	3
9	DOCK4	Dedicator of cytokinesis 4	ENSG00000128512	7	Rare Single Gene Mutation, Genetic Association, Functional	3	0	9
9	DOCK8	dedicator of cytokinesis 8	ENSG00000107099	9	Rare Single Gene Mutation	2	0	10
9	DOLK	dolichol kinase	ENSG00000175283	9	Syndromic		1	2
9	DPP10	Dipeptidyl-peptidase 10	ENSG00000175497	2	Rare Single Gene Mutation	2	0	11
9	DPP3	dipeptidyl peptidase 3	ENSG00000254986	11	Rare Single Gene Mutation	3	0	3
9	DPP4	Dipeptidyl-peptidase 4	ENSG00000197635	2	Rare Single Gene Mutation, Genetic Association	3	0	6
9	DPP6	dipeptidyl-peptidase 6	ENSG00000130226	7	Rare Single Gene Mutation, Genetic Association, Functional	3	0	25
9	DPYD	dihydropyrimidine dehydrogenase	ENSG00000188641	1	Rare Single Gene Mutation, Syndromic, Genetic Association	3	0	13
9	DPYSL2	dihydropyrimidinase like 2	ENSG00000092964	8	Rare Single Gene Mutation, Genetic Association	2	0	12
9	DPYSL3	dihydropyrimidinase like 3	ENSG00000113657	5	Rare Single Gene Mutation	3	0	2
9	DRD2	Dopamine receptor D2	ENSG00000149295	11	Rare Single Gene Mutation, Genetic Association	3	0	6
9	DRD3	dopamine receptor D3	ENSG00000151577	3	Rare Single Gene Mutation, Genetic Association	3	0	8
9	DSCAM	Down syndrome cell adhesion molecule	ENSG00000171587	21	Rare Single Gene Mutation, Genetic Association	1	0	8
9	DST	Dystonin	ENSG00000151914	6	Rare Single Gene Mutation	3	0	7
9	DUSP15	dual specificity phosphatase 15	ENSG00000149599	20	Rare Single Gene Mutation, Genetic Association	3	0	4
9	DVL3	Dishevelled segment polarity protein 3	ENSG00000161202	3	Rare Single Gene Mutation, Functional	3	0	3
9	DYDC1	DPY30 domain containing 1	ENSG00000170788	10	Rare Single Gene Mutation	3	0	2
9	DYDC2	DPY30 domain containing 2	ENSG00000133665	10		3	0	1
9	DYNC1H1	dynein cytoplasmic 1 heavy chain 1	ENSG00000197102	14	Rare Single Gene Mutation, Syndromic	2	0	14
9	DYRK1A	Dual-specificity tyrosine-(Y)-phosphorylation regulated kinase 1A	ENSG00000157540	21	Rare Single Gene Mutation, Syndromic, Functional	1	0	42
9	EBF3	early B-cell factor 3	ENSG00000108001	10	Rare Single Gene Mutation, Syndromic	1	0	7
9	EEF1A2	Eukaryotic translation elongation factor 1 alpha 2	ENSG00000101210	20	Rare Single Gene Mutation, Syndromic		1	8
9	EFR3A	EFR3 homolog A (S. cerevisiae)	ENSG00000132294	8	Rare Single Gene Mutation	2	0	5
9	EGR3	early growth response 3	ENSG00000179388	8	Rare Single Gene Mutation	3	0	2
9	EHMT1	Euchromatic histone-lysine N-methyltransferase 1	ENSG00000181090	9	Rare Single Gene Mutation, Syndromic	1	0	23
9	BRWD3	bromodomain and WD repeat domain containing 3	ENSG00000165288	X	Syndromic		1	3
9	CLCN4	chloride voltage-gated channel 4	ENSG00000073464	X	Rare Single Gene Mutation, Syndromic	3	1	4
9	DLX2	distal-less homeobox 2	ENSG00000115844	2	Genetic Association	3	0	11
9	DRD1	Dopamine receptor D1	ENSG00000184845	5	Genetic Association, Functional	3	0	4
9	EIF3G	eukaryotic translation initiation factor 3 subunit G	ENSG00000130811	19	Rare Single Gene Mutation	3	0	3
9	EIF4E	eukaryotic translation initiation factor 4E	ENSG00000151247	4	Rare Single Gene Mutation, Genetic Association	3	0	12
9	ELAVL2	ELAV like neuron-specific RNA binding protein 2	ENSG00000107105	9	Rare Single Gene Mutation, Genetic Association, Functional	3	0	5
9	ELAVL3	ELAV like neuron-specific RNA binding protein 3	ENSG00000196361	19	Rare Single Gene Mutation	2	0	3
9	ELOVL2	ELOVL fatty acid elongase 2	ENSG00000197977	6	Genetic Association	3	0	1
9	ELP4	Elongator acetyltransferase complex subunit 4	ENSG00000109911	11	Rare Single Gene Mutation, Genetic Association	2	0	7
9	EN2	engrailed homolog 2	ENSG00000164778	7	Rare Single Gene Mutation, Genetic Association, Functional	3	0	23
9	EP300	E1A binding protein p300	ENSG00000100393	22	Rare Single Gene Mutation, Syndromic	1	0	17
9	EP400	E1A binding protein p400	ENSG00000183495	12	Rare Single Gene Mutation	2	0	6
9	EPC2	Enhancer of polycomb homolog 2 (Drosophila)	ENSG00000135999	2	Rare Single Gene Mutation	3	0	4
9	EMSY	EMSY, BRCA2 interacting transcriptional repressor	ENSG00000158636	11	Rare Single Gene Mutation, Functional	2	0	4
9	EPHB2	EPH receptor B2	ENSG00000133216	1	Rare Single Gene Mutation	3	0	4
9	EPPK1	epiplakin 1	ENSG00000261150	8	Rare Single Gene Mutation	3	0	5
9	ERG	ERG, ETS transcription factor	ENSG00000157554	21	Genetic Association	3	0	1
9	ERMN	ermin	ENSG00000136541	2	Rare Single Gene Mutation	3	0	1
9	ESR2	estrogen receptor 2 (ER beta)	ENSG00000140009	14	Rare Single Gene Mutation, Syndromic, Genetic Association	3	0	9
9	ESRRB	estrogen-related receptor beta	ENSG00000119715	14	Rare Single Gene Mutation, Genetic Association	3	0	7
9	ETFB	Electron-transfer-flavoprotein, beta polypeptide	ENSG00000105379	19	Rare Single Gene Mutation	2	0	4
9	EXOC3	exocyst complex component 3	ENSG00000180104	5	Rare Single Gene Mutation	3	0	1
9	EXOC5	exocyst complex component 5	ENSG00000070367	14	Rare Single Gene Mutation	3	0	2
9	EXOC6	exocyst complex component 6	ENSG00000138190	10	Rare Single Gene Mutation	3	0	1
9	EXOC6B	exocyst complex component 6B	ENSG00000144036	2	Rare Single Gene Mutation	3	0	4
9	EXT1	Exostosin 1	ENSG00000182197	8	Rare Single Gene Mutation, Genetic Association	3	0	6
9	FABP5	fatty acid binding protein 5 (psoriasis-associated)	ENSG00000164687	8	Rare Single Gene Mutation, Functional	3	0	7
9	FAM47A	family with sequence similarity 47 member A	ENSG00000185448	X	Rare Single Gene Mutation	3	0	1
9	FAM92B	Family with sequence similarity 92, member B	ENSG00000153789	16	Rare Single Gene Mutation	2	0	3
9	FAM98C	family with sequence similarity 98 member C	ENSG00000130244	19	Rare Single Gene Mutation	3	0	2
9	FAN1	FANCD2/FANCI-associated nuclease 1	ENSG00000198690	15	Rare Single Gene Mutation	3	0	1
9	FAT1	FAT atypical cadherin 1	ENSG00000083857	4	Rare Single Gene Mutation	3	0	5
9	FBN1	Fibrillin 1	ENSG00000166147	15	Rare Single Gene Mutation	2	0	10
9	ERBIN	erbb2 interacting protein	ENSG00000112851	5	Rare Single Gene Mutation	2	0	6
9	FBXO11	F-box protein 11	ENSG00000138081	2	Rare Single Gene Mutation, Syndromic	3	1	5
9	FBXO40	F-box protein 40	ENSG00000163833	3	Rare Single Gene Mutation, Genetic Association	3	0	4
9	FCRL6	Fc receptor like 6	ENSG00000181036	1	Rare Single Gene Mutation	3	0	4
9	FEZF2	FEZ family zinc finger 2	ENSG00000153266	3	Rare Single Gene Mutation, Genetic Association	3	0	9
9	FGA	Fibrinogen alpha chain	ENSG00000171560	4	Rare Single Gene Mutation, Genetic Association	3	0	2
9	FHIT	fragile histidine triad gene	ENSG00000189283	3	Rare Single Gene Mutation, Genetic Association	3	0	12
9	FMR1	fragile X mental retardation 1	ENSG00000102081	X	Rare Single Gene Mutation, Syndromic, Genetic Association, Functional	1	0	42
9	FOXG1	Forkhead box G1	ENSG00000176165	14	Rare Single Gene Mutation, Syndromic, Genetic Association	1	0	26
9	FOXP1	forkhead box P1	ENSG00000114861	3	Rare Single Gene Mutation, Syndromic, Genetic Association, Functional	1	0	49
9	FOXP2	forkhead box P2	ENSG00000128573	7	Rare Single Gene Mutation, Genetic Association	2	0	42
9	FRK	fyn-related kinase	ENSG00000111816	6	Rare Single Gene Mutation, Genetic Association	3	0	3
9	FRMPD4	FERM and PDZ domain containing 4	ENSG00000169933	X	Rare Single Gene Mutation, Syndromic		1	6
9	GABBR2	gamma-aminobutyric acid type B receptor subunit 2	ENSG00000136928	9	Rare Single Gene Mutation, Syndromic, Functional	3	1	10
9	GABRA3	Gamma-aminobutyric acid (GABA) A receptor, alpha 3	ENSG00000011677	X	Rare Single Gene Mutation		1	3
9	GABRA4	gamma-aminobutyric acid (GABA) A receptor, alpha 4	ENSG00000109158	4	Rare Single Gene Mutation, Genetic Association	3	0	6
9	GABRB3	gamma-aminobutyric acid (GABA) A receptor, beta 3	ENSG00000166206	15	Rare Single Gene Mutation, Genetic Association	2	0	37
9	GABRG3	gamma-aminobutyric acid type A receptor gamma3 subunit	ENSG00000182256	15	Genetic Association	2	0	9
9	GALNT13	polypeptide N-acetylgalactosaminyltransferase 13	ENSG00000144278	2	Rare Single Gene Mutation	3	0	4
9	GALNT14	polypeptide N-acetylgalactosaminyltransferase 14	ENSG00000158089	2	Rare Single Gene Mutation, Genetic Association	3	0	5
9	GALNT8	polypeptide N-acetylgalactosaminyltransferase 8	ENSG00000130035	12	Rare Single Gene Mutation	2	0	2
9	GATM	Glycine amidinotransferase (L-arginine:glycine amidinotransferase)	ENSG00000171766	15	Syndromic		1	2
9	GDA	guanine deaminase	ENSG00000119125	9	Rare Single Gene Mutation, Genetic Association	3	0	2
9	GGNBP2	gametogenetin binding protein 2	ENSG00000278311	17	Rare Single Gene Mutation	2	0	2
9	GIGYF1	GRB10 interacting GYF protein 1	ENSG00000146830	7	Rare Single Gene Mutation	1	0	7
9	GIGYF2	GRB10 interacting GYF protein 2	ENSG00000204120	2	Rare Single Gene Mutation	1	0	7
9	GLIS1	GLIS family zinc finger 1	ENSG00000174332	1	Rare Single Gene Mutation, Genetic Association	3	0	2
9	GLO1	glyoxalase I	ENSG00000124767	6	Rare Single Gene Mutation, Genetic Association	3	0	10
9	GLRA2	glycine receptor, alpha 2	ENSG00000101958	X	Rare Single Gene Mutation, Functional	3	0	15
9	GNAS	GNAS complex locus	ENSG00000087460	20	Rare Single Gene Mutation	3	0	8
9	GNB1L	guanine nucleotide binding protein (G protein), beta polypeptide 1-like	ENSG00000185838	22	Rare Single Gene Mutation, Genetic Association	3	0	2
9	GPC4	glypican 4	ENSG00000076716	X	Rare Single Gene Mutation	2	0	2
9	GPC6	glypican 6	ENSG00000183098	13	Rare Single Gene Mutation, Genetic Association	3	0	8
9	GPD2	glycerol-3-phosphate dehydrogenase 2	ENSG00000115159	2	Rare Single Gene Mutation, Genetic Association	3	0	4
9	GPHN	Gephyrin	ENSG00000171723	14	Rare Single Gene Mutation	2	0	8
9	GPR37	G protein-coupled receptor 37	ENSG00000170775	7	Rare Single Gene Mutation	3	0	2
9	GPR85	G protein-coupled receptor 85	ENSG00000164604	7	Rare Single Gene Mutation, Genetic Association	3	0	4
9	GRIA1	glutamate ionotropic receptor AMPA type subunit 1	ENSG00000155511	5	Rare Single Gene Mutation	2	0	6
9	GRIA2	glutamate ionotropic receptor AMPA type subunit 2	ENSG00000120251	4	Rare Single Gene Mutation	2	0	3
9	GRID1	Glutamate receptor, ionotropic, delta 1	ENSG00000182771	10	Rare Single Gene Mutation, Genetic Association	2	0	6
9	GRID2	glutamate receptor, ionotropic, delta 2	ENSG00000152208	4	Rare Single Gene Mutation, Syndromic, Genetic Association	3	0	9
9	GRID2IP	Grid2 interacting protein	ENSG00000215045	7	Rare Single Gene Mutation	3	0	4
9	GRIK2	glutamate ionotropic receptor kainate type subunit 2	ENSG00000164418	6	Rare Single Gene Mutation, Genetic Association	2	0	18
9	FBXO33	F-box protein 33	ENSG00000165355	14	Genetic Association	3	0	3
9	GAS2	Growth arrest-specific 2	ENSG00000139354	11	Genetic Association	3	0	1
9	GPX1	glutathione peroxidase 1	ENSG00000233276	3	Genetic Association	3	0	5
9	GRIK3	glutamate ionotropic receptor kainate type subunit 3	ENSG00000163873	1	Rare Single Gene Mutation, Genetic Association	3	0	5
9	GRIK4	Glutamate receptor, ionotropic, kainate 4	ENSG00000149403	11	Rare Single Gene Mutation, Functional	3	0	4
9	GRIK5	Glutamate receptor, ionotropic, kainate 5	ENSG00000105737	19	Rare Single Gene Mutation	2	0	8
9	GRIN1	Glutamate receptor, ionotropic, N-methyl D-aspartate 1	ENSG00000176884	9	Rare Single Gene Mutation, Functional	2	0	17
9	GRIN2A	glutamate receptor, ionotropic, N-methyl D-aspartate 2A	ENSG00000183454	16	Rare Single Gene Mutation, Syndromic, Genetic Association	2	0	39
9	GRIN2B	glutamate receptor, inotropic, N-methyl D-apartate 2B	ENSG00000273079	12	Rare Single Gene Mutation, Syndromic, Genetic Association	1	0	53
9	GRIP1	glutamate receptor interacting protein 1	ENSG00000155974	12	Rare Single Gene Mutation	2	0	13
9	GRM5	glutamate metabotropic receptor 5	ENSG00000168959	11	Rare Single Gene Mutation, Genetic Association, Functional	3	0	7
9	GRM7	Glutamate receptor, metabotropic 7	ENSG00000196277	3	Rare Single Gene Mutation, Genetic Association	3	0	13
9	GSTM1	glutathione S-transferase M1	ENSG00000134184	1	Genetic Association	3	0	3
9	GTF2I	general transcription factor IIi	ENSG00000263001	7	Rare Single Gene Mutation, Genetic Association	3	0	5
9	GUCY1A2	guanylate cyclase 1 soluble subunit alpha 2	ENSG00000152402	11	Rare Single Gene Mutation, Genetic Association	3	0	2
9	HCFC1	host cell factor C1	ENSG00000172534	X	Rare Single Gene Mutation, Syndromic		1	9
9	HCN1	Hyperpolarization activated cyclic nucleotide-gated potassium channel 1	ENSG00000164588	5	Rare Single Gene Mutation, Genetic Association		1	8
9	HDAC4	histone deacetylase 4	ENSG00000068024	2	Rare Single Gene Mutation, Syndromic, Genetic Association	3	1	16
9	HDAC8	histone deacetylase 8	ENSG00000147099	X	Syndromic		1	6
9	HDLBP	high density lipoprotein binding protein	ENSG00000115677	2	Rare Single Gene Mutation	3	0	4
9	HECTD4	HECT domain E3 ubiquitin protein ligase 4	ENSG00000173064	12	Rare Single Gene Mutation	1	0	4
9	HECW2	HECT, C2 and WW domain containing E3 ubiquitin protein ligase 2	ENSG00000138411	2	Rare Single Gene Mutation, Syndromic	2	0	7
9	HEPACAM	hepatic and glial cell adhesion molecule	ENSG00000165478	11	Rare Single Gene Mutation, Syndromic		1	10
9	H2BC11	H2B clustered histone 11	ENSG00000124635	6	Rare Single Gene Mutation	3	0	3
9	HERC2	HECT and RLD domain containing E3 ubiquitin protein ligase 2	ENSG00000128731	15	Rare Single Gene Mutation		1	8
9	HIVEP3	human immunodeficiency virus type I enhancer binding protein 3	ENSG00000127124	1	Rare Single Gene Mutation, Genetic Association	2	0	6
9	HLA-A	major histocompatibility complex, class I, A	ENSG00000206503	6	Genetic Association	3	0	10
9	HLA-B	Major histocompatibility complex, class I, B	ENSG00000234745	6	Genetic Association	3	0	5
9	HLA-DPB1	major histocompatibility complex, class II, DP beta 1	ENSG00000223865	6	Rare Single Gene Mutation, Genetic Association	3	0	2
9	HLA-DRB1	major histocompatibility complex, class II, DR beta 1	ENSG00000196126	6	Genetic Association	3	0	11
9	HLA-G	major histocompatibility complex, class I, G	ENSG00000204632	6	Genetic Association	3	0	4
9	HMGN1	high mobility group nucleosome binding domain 1	ENSG00000205581	21	Genetic Association	2	0	1
9	HNRNPH2	heterogeneous nuclear ribonucleoprotein H2	ENSG00000126945	X	Rare Single Gene Mutation, Syndromic	1	0	6
9	HNRNPU	heterogeneous nuclear ribonucleoprotein U	ENSG00000153187	1	Rare Single Gene Mutation, Syndromic, Functional	1	0	14
9	HOMER1	Homer homolog 1 (Drosophila)	ENSG00000152413	5	Rare Single Gene Mutation, Functional	3	0	5
9	HOXA1	homeobox A1	ENSG00000105991	7	Rare Single Gene Mutation, Syndromic, Genetic Association		1	15
9	HRAS	v-Ha-ras Harvey rat sarcoma viral oncogene homolog	ENSG00000174775	11	Rare Single Gene Mutation, Syndromic, Genetic Association	1	0	12
9	HS3ST5	heparan sulfate (glucosamine) 3-O-sulfotransferase 5	ENSG00000249853	6	Genetic Association	3	0	7
9	HSD11B1	hydroxysteroid (11-beta) dehydrogenase 1	ENSG00000117594	1	Syndromic	3	0	8
9	HTR1B	5-hydroxytryptamine (serotonin) receptor 1B	ENSG00000135312	6	Rare Single Gene Mutation, Genetic Association	3	0	6
9	HTR3A	5-hydroxytryptamine (serotonin) receptor 3A	ENSG00000166736	11	Rare Single Gene Mutation, Genetic Association, Functional	3	0	7
9	HTR3C	5-hydroxytryptamine (serotonin) receptor 3, family member C	ENSG00000178084	3	Rare Single Gene Mutation, Genetic Association	3	0	6
9	HUWE1	HECT, UBA and WWE domain containing 1, E3 ubiquitin protein ligase	ENSG00000086758	X	Rare Single Gene Mutation, Syndromic		1	14
9	HYDIN	HYDIN, axonemal central pair apparatus protein	ENSG00000157423	16	Rare Single Gene Mutation, Genetic Association	3	0	3
9	ICA1	islet cell autoantigen 1	ENSG00000003147	7	Rare Single Gene Mutation	2	0	8
9	IL1R2	interleukin 1 receptor, type II	ENSG00000115590	2	Rare Single Gene Mutation	3	0	6
9	IL1RAPL1	interleukin 1 receptor accessory protein-like 1	ENSG00000169306	X	Rare Single Gene Mutation	3	0	22
9	IL1RAPL2	interleukin 1 receptor accessory protein-like 2	ENSG00000189108	X	Rare Single Gene Mutation, Genetic Association	3	0	2
9	ILF2	Interleukin enhancer binding factor 2	ENSG00000143621	1	Rare Single Gene Mutation	2	0	4
9	IMMP2L	IMP2 inner mitochondrial membrane peptidase-like (S. cerevisiae)	ENSG00000184903	7	Rare Single Gene Mutation, Genetic Association, Functional	3	0	14
9	INPP1	inositol polyphosphate-1-phosphatase	ENSG00000151689	2	Rare Single Gene Mutation, Genetic Association	3	0	4
9	INTS1	integrator complex subunit 1	ENSG00000164880	7	Rare Single Gene Mutation, Syndromic		1	4
9	INTS6	Integrator complex subunit 6	ENSG00000102786	13	Rare Single Gene Mutation	2	0	4
9	IQGAP3	IQ motif containing GTPase activating protein 3	ENSG00000183856	1	Rare Single Gene Mutation	3	0	4
9	IQSEC2	IQ motif and Sec7 domain 2	ENSG00000124313	X	Rare Single Gene Mutation, Syndromic, Functional	1	0	25
9	IRF2BPL	Interferon regulatory factor 2 binding protein-like	ENSG00000119669	14	Rare Single Gene Mutation, Syndromic	1	0	6
9	ITGB3	integrin, beta 3 (platelet glycoprotein IIIa, antigen CD61)	ENSG00000259207	17	Rare Single Gene Mutation, Genetic Association	2	0	15
9	ITPR1	inositol 1,4,5-trisphosphate receptor type 1	ENSG00000150995	3	Rare Single Gene Mutation	3	0	9
9	ITSN1	intersectin 1	ENSG00000205726	21	Rare Single Gene Mutation	3	0	4
9	JARID2	jumonji and AT-rich interaction domain containing 2	ENSG00000008083	6	Rare Single Gene Mutation, Syndromic, Genetic Association	2	0	11
9	JMJD1C	jumonji domain containing 1C	ENSG00000171988	10	Rare Single Gene Mutation	3	0	8
9	KANK1	KN motif and ankyrin repeat domains 1	ENSG00000107104	9	Rare Single Gene Mutation	3	0	9
9	KANSL1	KAT8 regulatory NSL complex subunit 1	ENSG00000120071	17	Rare Single Gene Mutation, Syndromic	1	0	2
9	KAT2B	K(lysine) acetyltransferase 2B	ENSG00000114166	3	Rare Single Gene Mutation	2	0	6
9	KAT6A	K(lysine) acetyltransferase 6A	ENSG00000083168	8	Rare Single Gene Mutation, Syndromic	2	1	12
9	KATNAL1	katanin catalytic subunit A1 like 1	ENSG00000102781	13	Rare Single Gene Mutation, Functional	3	0	2
9	KATNAL2	Katanin p60 subunit A-like 2	ENSG00000167216	18	Rare Single Gene Mutation	1	0	11
9	KCNB1	potassium voltage-gated channel subfamily B member 1	ENSG00000158445	20	Rare Single Gene Mutation, Syndromic	1	0	9
9	KCNC1	potassium voltage-gated channel subfamily C member 1	ENSG00000129159	11	Rare Single Gene Mutation	3	0	5
9	KCND2	potassium voltage-gated channel subfamily D member 2	ENSG00000184408	7	Rare Single Gene Mutation, Genetic Association	3	0	6
9	KCND3	potassium voltage-gated channel subfamily D member 3	ENSG00000171385	1	Rare Single Gene Mutation, Syndromic, Genetic Association	3	0	8
9	KCNJ10	potassium voltage-gated channel subfamily J member 10	ENSG00000177807	1	Rare Single Gene Mutation, Syndromic, Genetic Association	2	0	11
9	KCNJ15	potassium voltage-gated channel subfamily J member 15	ENSG00000157551	21	Rare Single Gene Mutation	3	0	3
9	KCNK7	potassium two pore domain channel subfamily K member 7	ENSG00000173338	11	Rare Single Gene Mutation	3	0	2
9	KCNMA1	potassium large conductance calcium-activated channel, subfamily M, alpha member 1	ENSG00000156113	10	Rare Single Gene Mutation, Syndromic	3	0	21
9	KCNQ2	potassium voltage-gated channel subfamily Q member 2	ENSG00000075043	20	Rare Single Gene Mutation, Syndromic, Genetic Association	2	0	24
9	KCNQ3	potassium voltage-gated channel subfamily Q member 3	ENSG00000184156	8	Rare Single Gene Mutation, Genetic Association	2	0	9
9	KCNS3	potassium voltage-gated channel modifier subfamily S member 3	ENSG00000170745	2	Rare Single Gene Mutation	2	0	4
9	KCTD13	Potassium channel tetramerisation domain containing 13	ENSG00000174943	16	Rare Single Gene Mutation, Functional	3	0	7
9	KDM1B	lysine demethylase 1B	ENSG00000165097	6	Rare Single Gene Mutation	3	0	2
9	KDM4B	lysine demethylase 4B	ENSG00000127663	19	Rare Single Gene Mutation, Functional	3	0	3
9	KDM4C	lysine demethylase 4C	ENSG00000107077	9	Rare Single Gene Mutation	2	0	2
9	KDM5B	Lysine (K)-specific demethylase 5B	ENSG00000117139	1	Rare Single Gene Mutation, Syndromic, Functional	2	0	13
9	KDM5C	lysine demethylase 5C	ENSG00000126012	X	Rare Single Gene Mutation, Syndromic, Functional	2	0	23
9	KDM6A	lysine demethylase 6A	ENSG00000147050	X	Rare Single Gene Mutation, Syndromic	2	0	7
9	KDM6B	Lysine (K)-specific demethylase 6B	ENSG00000132510	17	Rare Single Gene Mutation, Syndromic	1	0	11
9	KHDRBS2	KH domain containing, RNA binding, signal transduction associated 2	ENSG00000112232	6	Rare Single Gene Mutation	3	0	3
9	KIAA1586	KIAA1586	ENSG00000168116	6	Rare Single Gene Mutation	2	0	4
9	KIF13B	Kinesin family member 13B	ENSG00000197892	8	Rare Single Gene Mutation	3	0	3
9	KIF14	kinesin family member 14	ENSG00000118193	1	Rare Single Gene Mutation, Syndromic	2	0	4
9	KIF5C	Kinesin family member 5C	ENSG00000168280	2	Rare Single Gene Mutation, Syndromic	3	1	8
9	KIRREL3	Kin of IRRE like 3 (Drosophila)	ENSG00000149571	11	Rare Single Gene Mutation	2	0	15
9	KLF16	Kruppel like factor 16	ENSG00000129911	19	Rare Single Gene Mutation	3	0	1
9	KMT2A	Lysine (K)-specific methyltransferase 2A	ENSG00000118058	11	Rare Single Gene Mutation, Syndromic	1	0	20
9	KMT2C	Lysine (K)-specific methyltransferase 2C	ENSG00000055609	7	Rare Single Gene Mutation, Syndromic	1	0	16
9	KMT2E	Lysine (K)-specific methyltransferase 2E	ENSG00000005483	7	Rare Single Gene Mutation, Syndromic, Genetic Association	2	1	8
9	KPTN	kaptin, actin binding protein	ENSG00000118162	19	Rare Single Gene Mutation, Syndromic		1	4
9	KRR1	KRR1, small subunit (SSU) processome component, homolog (yeast)	ENSG00000111615	12	Rare Single Gene Mutation, Genetic Association	3	0	2
9	KRT26	keratin 26	ENSG00000186393	17	Rare Single Gene Mutation	3	0	2
9	LAMA1	Laminin, alpha 1	ENSG00000101680	18	Rare Single Gene Mutation, Genetic Association	3	0	6
9	LAMB1	laminin, beta 1	ENSG00000091136	7	Rare Single Gene Mutation, Genetic Association	2	0	7
9	LEO1	LEO1 homolog, Paf1/RNA polymerase II complex component	ENSG00000166477	15	Rare Single Gene Mutation	2	0	3
9	KMT5B	lysine methyltransferase 5B	ENSG00000110066	11	Rare Single Gene Mutation, Syndromic	1	0	11
9	LEP	Leptin	ENSG00000174697	7	Rare Single Gene Mutation	3	0	1
9	LILRB2	leukocyte immunoglobulin like receptor B2	ENSG00000131042	19	Rare Single Gene Mutation	3	0	2
9	LIN7B	lin-7 homolog B, crumbs cell polarity complex component	ENSG00000104863	19	Rare Single Gene Mutation	3	0	2
9	LMX1B	LIM homeobox transcription factor 1 beta	ENSG00000136944	9	Genetic Association	2	0	1
9	LRBA	LPS-responsive vesicle trafficking, beach and anchor containing	ENSG00000198589	4	Rare Single Gene Mutation	3	0	6
9	LRFN2	leucine rich repeat and fibronectin type III domain containing 2	ENSG00000156564	6	Rare Single Gene Mutation, Genetic Association, Functional	3	0	4
9	LRFN5	leucine rich repeat and fibronectin type III domain containing 5	ENSG00000165379	14	Rare Single Gene Mutation, Genetic Association	3	0	6
9	LRP1	LDL receptor related protein 1	ENSG00000123384	12	Rare Single Gene Mutation	2	0	4
9	LRP2	LDL receptor related protein 2	ENSG00000081479	2	Rare Single Gene Mutation, Syndromic, Genetic Association	3	0	12
9	LRRC1	leucine rich repeat containing 1	ENSG00000137269	6	Rare Single Gene Mutation, Genetic Association	3	0	6
9	LRRC4	leucine rich repeat containing 4	ENSG00000128594	7	Rare Single Gene Mutation, Functional	3	0	3
9	LZTR1	Leucine-zipper-like transcription regulator 1	ENSG00000099949	22	Rare Single Gene Mutation, Syndromic	1	0	11
9	LZTS2	leucine zipper, putative tumor suppressor 2	ENSG00000107816	10	Genetic Association	3	0	4
9	MACROD2	MACRO domain containing 2	ENSG00000172264	20	Rare Single Gene Mutation, Genetic Association	2	0	19
9	LNPK	lunapark, ER junction formation factor	ENSG00000144320	2	Syndromic		1	1
9	MAGEL2	MAGE-like 2	ENSG00000254585	15	Rare Single Gene Mutation, Syndromic	1	0	16
9	MAOA	monoamine oxidase A	ENSG00000189221	X	Rare Single Gene Mutation, Syndromic, Genetic Association, Functional	3	0	15
9	MAOB	monoamine oxidase B	ENSG00000069535	X	Rare Single Gene Mutation, Genetic Association, Functional	3	0	5
9	MAPK3	mitogen-activated protein kinase 3	ENSG00000102882	16	Rare Single Gene Mutation, Functional	3	0	5
9	MARK1	microtubule affinity regulating kinase 1	ENSG00000116141	1	Rare Single Gene Mutation, Genetic Association	3	0	10
9	MBD1	methyl-CpG binding domain protein 1	ENSG00000141644	18	Rare Single Gene Mutation	3	0	7
9	MBD3	methyl-CpG binding domain protein 3	ENSG00000071655	19	Rare Single Gene Mutation	3	0	4
9	MBD4	methyl-CpG binding domain protein 4	ENSG00000129071	3	Rare Single Gene Mutation	3	0	7
9	MBD5	Methyl-CpG binding domain protein 5	ENSG00000204406	2	Rare Single Gene Mutation, Syndromic	1	0	33
9	MBD6	Methyl-CpG binding domain protein 6	ENSG00000166987	12	Rare Single Gene Mutation	3	0	1
9	MBOAT7	membrane bound O-acyltransferase domain containing 7	ENSG00000125505	19	Rare Single Gene Mutation, Syndromic	1	0	6
9	MCM4	minichromosome maintenance complex component 4	ENSG00000104738	8	Rare Single Gene Mutation	3	0	2
9	MCM6	minichromosome maintenance complex component 6	ENSG00000076003	2	Rare Single Gene Mutation	3	0	2
9	MCPH1	microcephalin 1	ENSG00000147316	8	Rare Single Gene Mutation	3	0	16
9	MDGA2	MAM domain containing glycosylphosphatidylinositol anchor 2	ENSG00000139915	14	Rare Single Gene Mutation, Genetic Association	3	0	8
9	MECP2	Methyl CpG binding protein 2	ENSG00000169057	X	Rare Single Gene Mutation, Syndromic, Functional	1	0	81
9	MED12L	mediator complex subunit 12L	ENSG00000144893	3	Rare Single Gene Mutation, Syndromic	3	1	4
9	MED13	mediator complex subunit 13	ENSG00000108510	17	Rare Single Gene Mutation, Syndromic	1	0	4
9	MED13L	Mediator complex subunit 13-like	ENSG00000123066	12	Rare Single Gene Mutation, Syndromic	1	0	32
9	MEF2C	myocyte enhancer factor 2C	ENSG00000081189	5	Rare Single Gene Mutation, Syndromic, Genetic Association, Functional	3	1	34
9	MEGF10	multiple EGF like domains 10	ENSG00000145794	5	Rare Single Gene Mutation, Genetic Association	3	0	6
9	MEGF11	multiple EGF like domains 11	ENSG00000157890	15	Rare Single Gene Mutation	3	0	5
9	MEIS2	Meis homeobox 2	ENSG00000134138	15	Rare Single Gene Mutation, Syndromic	1	0	7
9	MEMO1	mediator of cell motility 1	ENSG00000162959	2	Rare Single Gene Mutation, Functional	3	0	2
9	MET	met proto-oncogene (hepatocyte growth factor receptor)	ENSG00000105976	7	Rare Single Gene Mutation, Genetic Association, Functional	2	0	37
9	MFRP	Membrane frizzled-related protein	ENSG00000235718	11	Rare Single Gene Mutation	2	0	6
9	METTL26	methyltransferase like 26	ENSG00000130731	16	Rare Single Gene Mutation	3	0	2
9	MIB1	Mindbomb E3 ubiquitin protein ligase 1	ENSG00000101752	18	Rare Single Gene Mutation	3	0	7
9	MLANA	melan-A	ENSG00000120215	9	Rare Single Gene Mutation	3	0	3
9	MNT	MAX network transcriptional repressor	ENSG00000070444	17	Genetic Association	3	0	1
9	MPP6	membrane palmitoylated protein 6	ENSG00000105926	7	Rare Single Gene Mutation	3	0	3
9	MSANTD2	Myb/SANT DNA binding domain containing 2	ENSG00000120458	11	Rare Single Gene Mutation	3	0	1
9	MSNP1AS	Moesinpseudogene 1, antisense	ENSG00000251593	5	Genetic Association, Functional	2	0	12
9	MSR1	macrophage scavenger receptor 1	ENSG00000038945	8	Rare Single Gene Mutation	3	0	3
9	MTF1	metal-regulatory transcription factor 1	ENSG00000188786	1	Syndromic, Genetic Association	3	0	4
9	MTHFR	methylenetetrahydrofolate reductase (NAD(P)H)	ENSG00000177000	1	Rare Single Gene Mutation, Syndromic, Genetic Association	3	0	16
9	MTOR	Mechanistic target of rapamycin (serine/threonine kinase)	ENSG00000198793	1	Rare Single Gene Mutation, Syndromic, Functional	2	1	18
9	MUC12	mucin 12, cell surface associated	ENSG00000205277	7	Rare Single Gene Mutation	3	0	2
9	MUC4	mucin 4, cell surface associated	ENSG00000145113	3	Rare Single Gene Mutation	3	0	7
9	MIR137	microRNA 137	ENSG00000284202	1	Rare Single Gene Mutation, Syndromic, Genetic Association, Functional	2	0	10
9	MRTFB	myocardin related transcription factor B	ENSG00000186260	16	Rare Single Gene Mutation, Genetic Association	3	0	10
9	MYH10	myosin heavy chain 10	ENSG00000133026	17	Rare Single Gene Mutation	2	0	5
9	MYH4	Myosin, heavy chain 4, skeletal muscle	ENSG00000264424	17	Rare Single Gene Mutation	3	0	5
9	MYO16	myosin XVI	ENSG00000041515	13	Rare Single Gene Mutation, Genetic Association	3	0	8
9	MYO1E	myosin IE	ENSG00000157483	15	Rare Single Gene Mutation	3	0	4
9	MYO5A	myosin VA	ENSG00000197535	15	Rare Single Gene Mutation, Genetic Association	2	0	5
9	MYO5C	myosin VC	ENSG00000128833	15	Rare Single Gene Mutation	3	0	3
9	MYO9B	Myosin IXB	ENSG00000099331	19	Rare Single Gene Mutation	2	0	4
9	MYT1L	Myelin transcription factor 1-like	ENSG00000186487	2	Rare Single Gene Mutation, Syndromic, Genetic Association	1	0	18
9	NAA15	N(alpha)-acetyltransferase 15, NatA auxiliary subunit	ENSG00000164134	4	Rare Single Gene Mutation, Syndromic	1	0	13
9	NACC1	nucleus accumbens associated 1	ENSG00000160877	19	Rare Single Gene Mutation, Syndromic	3	1	6
9	NAV2	neuron navigator 2	ENSG00000166833	11	Rare Single Gene Mutation	2	0	9
9	NBEA	neurobeachin	ENSG00000172915	13	Rare Single Gene Mutation, Syndromic, Functional	1	0	19
9	NCKAP1	NCK-associated protein 1	ENSG00000061676	2	Rare Single Gene Mutation	1	0	8
9	NCKAP5	NCK-associated protein 5	ENSG00000176771	2	Rare Single Gene Mutation	3	0	1
9	NCOR1	nuclear receptor corepressor 1	ENSG00000141027	17	Rare Single Gene Mutation, Functional	2	0	6
9	NEGR1	neuronal growth regulator 1	ENSG00000172260	1	Rare Single Gene Mutation, Genetic Association, Functional	3	0	6
9	NEO1	Neogenin 1	ENSG00000067141	15		3	0	1
9	NF1	neurofibromin 1 (neurofibromatosis, von Recklinghausen disease, Watson disease)	ENSG00000196712	17	Rare Single Gene Mutation, Syndromic, Genetic Association	1	0	24
9	NFE2L3	nuclear factor, erythroid 2 like 3	ENSG00000050344	7	Rare Single Gene Mutation	2	0	3
9	NFIA	nuclear factor I/A	ENSG00000162599	1	Rare Single Gene Mutation	3	0	11
9	NFIB	nuclear factor I B	ENSG00000147862	9	Rare Single Gene Mutation, Syndromic	3	1	5
9	NFIX	nuclear factor I/X (CCAAT-binding transcription factor)	ENSG00000008441	19	Rare Single Gene Mutation, Syndromic		1	10
9	NINL	Ninein-like	ENSG00000101004	20	Rare Single Gene Mutation	2	0	6
9	NIPA1	non imprinted in Prader-Willi/Angelman syndrome 1	ENSG00000170113	15	Rare Single Gene Mutation	3	0	5
9	NIPA2	non imprinted in Prader-Willi/Angelman syndrome 2	ENSG00000140157	15	Rare Single Gene Mutation	3	0	2
9	NIPBL	Nipped-B homolog (Drosophila)	ENSG00000164190	5	Rare Single Gene Mutation, Syndromic	1	0	13
9	NLGN1	neuroligin 1	ENSG00000169760	3	Rare Single Gene Mutation, Genetic Association	2	0	17
9	NEXMIF	neurite extension and migration factor	ENSG00000050030	X	Rare Single Gene Mutation, Syndromic, Functional	1	0	20
9	NLGN2	Neuroligin 2	ENSG00000169992	17	Rare Single Gene Mutation, Functional	1	0	8
9	NLGN3	neuroligin 3	ENSG00000196338	X	Rare Single Gene Mutation	1	0	34
9	NLGN4X	neuroligin 4, X-linked	ENSG00000146938	X	Rare Single Gene Mutation, Genetic Association	2	0	33
9	NLGN4Y	neuroligin 4, Y-linked	ENSG00000165246	Y	Rare Single Gene Mutation, Genetic Association, Functional	3	0	5
9	NR1D1	nuclear receptor subfamily 1 group D member 1	ENSG00000126368	17	Rare Single Gene Mutation	3	0	3
9	NR2F1	nuclear receptor subfamily 2 group F member 1	ENSG00000175745	5	Rare Single Gene Mutation, Syndromic	3	1	12
9	NR3C2	Nuclear receptor subfamily 3, group C, member 2	ENSG00000151623	4	Rare Single Gene Mutation, Syndromic	2	1	5
9	NR4A2	nuclear receptor subfamily 4 group A member 2	ENSG00000153234	2	Rare Single Gene Mutation	1	0	7
9	NRCAM	neuronal cell adhesion molecule	ENSG00000091129	7	Rare Single Gene Mutation, Genetic Association	3	0	5
9	NRP2	neuropilin 2	ENSG00000118257	2	Rare Single Gene Mutation, Genetic Association	3	0	8
9	NRXN1	neurexin 1	ENSG00000179915	2	Rare Single Gene Mutation, Syndromic, Genetic Association	1	0	82
9	HIVEP2	HIVEP zinc finger 2	ENSG00000010818	6	Syndromic, Functional	1	0	8
9	KDM3B	lysine demethylase 3B	ENSG00000120733	5	Syndromic	1	0	1
9	NAALADL2	N-acetylated alpha-linked acidic dipeptidase-like 2	ENSG00000177694	3	Rare Single Gene Mutation, Genetic Association	3	0	2
9	NDUFA5	NADH dehydrogenase (ubiquinone) 1 alpha subcomplex, 5, 13kDa	ENSG00000128609	7	Genetic Association	3	0	3
9	NOTCH2NL	notch 2 N-terminal like	ENSG00000264343	1	Functional	3	0	1
9	NPAS2	neuronal PAS domain protein 2	ENSG00000170485	2	Genetic Association	3	0	4
9	NRXN2	neurexin 2	ENSG00000110076	11	Rare Single Gene Mutation, Genetic Association	1	0	11
9	NRXN3	neurexin 3	ENSG00000021645	14	Rare Single Gene Mutation, Genetic Association	1	0	18
9	NSD1	nuclear receptor binding SET domain protein 1	ENSG00000165671	5	Rare Single Gene Mutation, Syndromic	1	0	16
9	NTNG1	netrin G1	ENSG00000162631	1	Rare Single Gene Mutation, Syndromic, Genetic Association	3	1	8
9	NTNG2	netrin G2	ENSG00000196358	9	Syndromic		1	3
9	NTRK1	neurotrophic tyrosine kinase, receptor, type 1	ENSG00000198400	1	Rare Single Gene Mutation, Syndromic	3	0	8
9	NTRK2	neurotrophic receptor tyrosine kinase 2	ENSG00000148053	9	Syndromic		1	3
9	NTRK3	neurotrophic tyrosine kinase, receptor, type 3	ENSG00000140538	15	Rare Single Gene Mutation, Syndromic, Genetic Association	3	0	13
9	NUAK1	NUAK family, SNF1-like kinase, 1	ENSG00000074590	12	Rare Single Gene Mutation, Functional	2	0	6
9	NSMCE3	NSE3 homolog, SMC5-SMC6 complex component	ENSG00000185115	15	Functional	3	0	3
9	NUDCD2	NudC domain containing 2	ENSG00000170584	5	Rare Single Gene Mutation	2	0	3
9	NUP133	nucleoporin 133kDa	ENSG00000069248	1	Rare Single Gene Mutation	3	0	4
9	NXPH1	neurexophilin 1	ENSG00000122584	7	Rare Single Gene Mutation	3	0	5
9	OCRL	oculocerebrorenal syndrome of Lowe	ENSG00000122126	X	Rare Single Gene Mutation, Syndromic		1	7
9	ODF3L2	outer dense fiber of sperm tails 3-like 2	ENSG00000181781	19	Rare Single Gene Mutation	3	0	1
9	OFD1	OFD1, centriole and centriolar satellite protein	ENSG00000046651	X	Rare Single Gene Mutation	3	0	2
9	OPHN1	oligophrenin 1	ENSG00000079482	X	Rare Single Gene Mutation, Syndromic	2	0	15
9	OR1C1	olfactory receptor, family 1, subfamily C, member 1	ENSG00000221888	1	Rare Single Gene Mutation	3	0	3
9	OR2T10	olfactory receptor family 2 subfamily T member 10	ENSG00000184022	1	Rare Single Gene Mutation	3	0	3
9	OR52M1	Olfactory receptor, family 52, subfamily M, member 1	ENSG00000197790	11	Rare Single Gene Mutation	2	0	2
9	OTUD7A	OTU deubiquitinase 7A	ENSG00000169918	15	Rare Single Gene Mutation, Functional	2	0	4
9	OXT	oxytocin/neurophysin I prepropeptide	ENSG00000101405	20	Rare Single Gene Mutation, Genetic Association	3	0	5
9	OXTR	oxytocin receptor	ENSG00000180914	3	Rare Single Gene Mutation, Genetic Association, Functional	2	0	44
9	P2RX5	Purinergic receptor P2X, ligand gated ion channel, 5	ENSG00000083454	17	Rare Single Gene Mutation	2	0	4
9	P4HA2	Prolyl 4-hydroxylase, alpha polypeptide II	ENSG00000072682	5	Rare Single Gene Mutation	2	0	4
9	PACS1	phosphofurin acidic cluster sorting protein 1	ENSG00000175115	11	Rare Single Gene Mutation, Syndromic	1	0	6
9	PACS2	phosphofurin acidic cluster sorting protein 2	ENSG00000179364	14	Rare Single Gene Mutation, Syndromic		1	5
9	PAFAH1B2	platelet activating factor acetylhydrolase 1b catalytic subunit 2	ENSG00000168092	11	Rare Single Gene Mutation	3	0	3
9	PAH	Phenylalanine hydroxylase	ENSG00000171759	12	Rare Single Gene Mutation, Syndromic	2	0	7
9	PAK2	p21 (RAC1) activated kinase 2	ENSG00000180370	3	Rare Single Gene Mutation	2	0	4
9	PAPOLG	poly(A) polymerase gamma	ENSG00000115421	2	Rare Single Gene Mutation	3	0	4
9	PARD3B	Par-3 partitioning defective 3 homolog B (C. elegans)	ENSG00000116117	2	Rare Single Gene Mutation, Genetic Association	2	0	7
9	PAX5	Paired box 5	ENSG00000196092	9	Rare Single Gene Mutation	2	0	6
9	PAX6	Paired box 6	ENSG00000007372	11	Rare Single Gene Mutation, Syndromic, Functional		1	7
9	PBX1	PBX homeobox 1	ENSG00000185630	1	Rare Single Gene Mutation	3	0	4
9	PCCA	propionyl-CoA carboxylase alpha subunit	ENSG00000175198	13	Rare Single Gene Mutation, Syndromic		1	10
9	PCCB	propionyl-CoA carboxylase beta subunit	ENSG00000114054	3	Rare Single Gene Mutation, Syndromic		1	9
9	PCDH10	protocadherin 10	ENSG00000138650	4	Rare Single Gene Mutation	3	0	8
9	PCDH11X	protocadherin 11 X-linked	ENSG00000102290	X	Rare Single Gene Mutation	3	0	2
9	PCDH15	protocadherin related 15	ENSG00000150275	10	Rare Single Gene Mutation, Syndromic, Genetic Association	3	0	5
9	PCDH19	protocadherin 19	ENSG00000165194	X	Rare Single Gene Mutation, Syndromic, Functional	1	0	34
9	PATJ	PATJ, crumbs cell polarity complex component	ENSG00000132849	1	Rare Single Gene Mutation	3	0	3
9	PCDH9	protocadherin 9	ENSG00000184226	13	Rare Single Gene Mutation, Genetic Association	3	0	7
9	PCDHA1	Protocadherin alpha 1	ENSG00000204970	5	Rare Single Gene Mutation, Genetic Association	3	0	3
9	PCDHA10	Protocadherin alpha 10	ENSG00000250120	5	Rare Single Gene Mutation, Genetic Association	3	0	4
9	PCDHA11	Protocadherin alpha 11	ENSG00000249158	5	Rare Single Gene Mutation, Genetic Association	3	0	5
9	PCDHA12	Protocadherin alpha 12	ENSG00000251664	5	Rare Single Gene Mutation, Genetic Association	3	0	3
9	PCDHA13	Protocadherin alpha 13	ENSG00000239389	5	Rare Single Gene Mutation, Genetic Association	3	0	4
9	PCDHA2	Protocadherin alpha 2	ENSG00000204969	5	Rare Single Gene Mutation, Genetic Association	3	0	5
9	PCDHA3	Protocadherin alpha 3	ENSG00000255408	5	Rare Single Gene Mutation, Genetic Association	3	0	3
9	PCDHA4	Protocadherin alpha 4	ENSG00000204967	5	Rare Single Gene Mutation, Genetic Association	3	0	4
9	PCDHA5	Protocadherin alpha 5	ENSG00000204965	5	Rare Single Gene Mutation, Genetic Association	3	0	5
9	PCDHA6	Protocadherin alpha 6	ENSG00000081842	5	Rare Single Gene Mutation, Genetic Association	3	0	3
9	PCDHA7	Protocadherin alpha 7	ENSG00000204963	5	Rare Single Gene Mutation, Genetic Association	3	0	5
9	PCDHA8	Protocadherin alpha 8	ENSG00000204962	5	Rare Single Gene Mutation, Genetic Association	3	0	4
9	PCDHA9	Protocadherin alpha 9	ENSG00000204961	5	Rare Single Gene Mutation, Genetic Association	3	0	4
9	PCDHAC1	Protocadherin alpha subfamily C, 1	ENSG00000248383	5	Rare Single Gene Mutation, Genetic Association	3	0	3
9	PCM1	pericentriolar material 1	ENSG00000078674	8	Rare Single Gene Mutation	3	0	3
9	PDCD1	programmed cell death 1	ENSG00000188389	2	Rare Single Gene Mutation	3	0	3
9	PDE1C	phosphodiesterase 1C	ENSG00000154678	7	Rare Single Gene Mutation, Genetic Association	3	0	3
9	PDK2	pyruvate dehydrogenase kinase 2	ENSG00000005882	17	Rare Single Gene Mutation	3	0	4
9	PER1	period homolog 1 (Drosophila)	ENSG00000179094	17	Rare Single Gene Mutation, Genetic Association	3	0	7
9	PER2	period circadian clock 2	ENSG00000132326	2	Rare Single Gene Mutation	2	0	3
9	PEX7	peroxisomal biogenesis factor 7	ENSG00000112357	6	Rare Single Gene Mutation, Genetic Association	3	0	3
9	PHF2	PHD finger protein 2	ENSG00000197724	9	Rare Single Gene Mutation	2	0	5
9	PHF21A	PHD finger protein 21A	ENSG00000135365	11	Rare Single Gene Mutation, Syndromic	1	0	8
9	PHF3	PHD finger protein 3	ENSG00000118482	6	Rare Single Gene Mutation	1	0	4
9	PHF8	PHD finger protein 8	ENSG00000172943	X	Rare Single Gene Mutation, Syndromic		1	8
9	PHIP	pleckstrin homology domain interacting protein	ENSG00000146247	6	Rare Single Gene Mutation, Syndromic	1	0	11
9	PHRF1	PHD and ring finger domains 1	ENSG00000070047	11	Rare Single Gene Mutation	2	0	4
9	PIK3R2	phosphoinositide-3-kinase regulatory subunit 2	ENSG00000105647	19	Rare Single Gene Mutation, Syndromic		1	4
9	PITX1	paired-like homeodomain 1	ENSG00000069011	5	Rare Single Gene Mutation, Genetic Association	3	0	6
9	PLAUR	Plasminogen activator, urokinase receptor	ENSG00000011422	19	Rare Single Gene Mutation, Genetic Association	3	0	2
9	PLCB1	phospholipase C, beta 1 (phosphoinositide-specific)	ENSG00000182621	20	Rare Single Gene Mutation	2	0	7
9	PLCD4	phospholipase C delta 4	ENSG00000115556	2	Rare Single Gene Mutation	3	0	3
9	PLN	phospholamban	ENSG00000198523	6	Rare Single Gene Mutation	3	0	4
9	PLXNA3	plexin A3	ENSG00000130827	X	Rare Single Gene Mutation	3	0	3
9	PLXNA4	Plexin A4	ENSG00000221866	7	Rare Single Gene Mutation, Functional	2	0	4
9	PLXNB1	plexin B1	ENSG00000164050	3	Rare Single Gene Mutation	2	0	3
9	PNPLA7	patatin like phospholipase domain containing 7	ENSG00000130653	9	Rare Single Gene Mutation	3	0	3
9	POGZ	Pogo transposable element with ZNF domain	ENSG00000143442	1	Rare Single Gene Mutation, Syndromic	1	0	30
9	POLA2	DNA polymerase alpha 2, accessory subunit	ENSG00000014138	11	Rare Single Gene Mutation	3	0	2
9	POMGNT1	protein O-linked mannose N-acetylglucosaminyltransferase 1 (beta 1,2-)	ENSG00000085998	1	Rare Single Gene Mutation, Syndromic	1	0	5
9	POMT1	protein O-mannosyltransferase 1	ENSG00000130714	9	Rare Single Gene Mutation	3	0	2
9	POT1	Protection of telomeres 1 homolog (S. pombe)	ENSG00000102977	7	Rare Single Gene Mutation	3	0	1
9	POU3F3	POU class 3 homeobox 3	ENSG00000198914	2	Syndromic		1	1
9	PPFIA1	PTPRF interacting protein alpha 1	ENSG00000131626	11	Rare Single Gene Mutation	3	0	3
9	PPM1D	protein phosphatase, Mg2+/Mn2+ dependent 1D	ENSG00000170836	17	Rare Single Gene Mutation, Syndromic	3	1	6
9	PPP2CA	protein phosphatase 2 catalytic subunit alpha	ENSG00000113575	5	Syndromic		1	1
9	PPP2R1B	protein phosphatase 2 regulatory subunit A, beta	ENSG00000137713	11	Rare Single Gene Mutation	3	0	7
9	PPP2R5D	Protein phosphatase 2, regulatory subunit B', delta	ENSG00000112640	6	Rare Single Gene Mutation, Syndromic	1	0	14
9	PREX1	Phosphatidylinositol-3,4,5-trisphosphate-dependent Rac exchange factor 1	ENSG00000124126	20	Rare Single Gene Mutation, Genetic Association	2	0	2
9	PRICKLE1	Prickle homolog 1 (Drosophila)	ENSG00000139174	12	Rare Single Gene Mutation, Syndromic, Functional	2	0	4
9	PRICKLE2	prickle planar cell polarity protein 2	ENSG00000163637	3	Rare Single Gene Mutation, Functional	2	0	4
9	PRKAR1B	protein kinase cAMP-dependent type I regulatory subunit beta	ENSG00000188191	7	Rare Single Gene Mutation	3	0	4
9	PRKCA	protein kinase C alpha	ENSG00000154229	17	Rare Single Gene Mutation	3	0	4
9	PRKCB	protein kinase C beta	ENSG00000166501	16	Rare Single Gene Mutation, Genetic Association	2	0	6
9	PRKD1	Protein kinase D1	ENSG00000184304	14	Rare Single Gene Mutation, Syndromic		1	4
9	PRKD2	protein kinase D2	ENSG00000105287	19	Rare Single Gene Mutation	2	0	3
9	PRKDC	protein kinase, DNA-activated, catalytic polypeptide	ENSG00000253729	8	Rare Single Gene Mutation, Syndromic, Functional	3	0	6
9	PRKN	parkin RBR E3 ubiquitin protein ligase	ENSG00000185345	6	Rare Single Gene Mutation, Genetic Association	2	0	15
9	OR2M4	Olfactory receptor, family 2, subfamily M, member 4	ENSG00000171180	1	Genetic Association	3	0	1
9	OTX1	Orthodenticle homeobox 1	ENSG00000115507	2	Genetic Association	3	0	3
9	PCDHAC2	Protocadherin alpha subfamily C, 2	ENSG00000243232	5	Genetic Association	3	0	3
9	PHB	prohibitin	ENSG00000167085	17	Genetic Association	2	0	1
9	PIK3CG	phosphoinositide-3-kinase, catalytic, gamma polypeptide	ENSG00000105851	7	Genetic Association	3	0	4
9	PON1	paraoxonase 1	ENSG00000005421	7	Genetic Association	2	0	5
9	PPP1R1B	Protein phosphatase 1, regulatory (inhibitor) subunit 1B	ENSG00000131771	17	Genetic Association	3	0	1
9	PRODH	Proline dehydrogenase (oxidase) 1	ENSG00000100033	22	Syndromic, Genetic Association	2	1	6
9	PRPF39	pre-mRNA processing factor 39	ENSG00000185246	14	Rare Single Gene Mutation	3	0	3
9	PRR12	proline rich 12	ENSG00000126464	19	Syndromic		1	2
9	PRUNE2	prune homolog 2	ENSG00000106772	9	Rare Single Gene Mutation, Syndromic	3	0	8
9	PSD3	pleckstrin and Sec7 domain containing 3	ENSG00000156011	8	Rare Single Gene Mutation, Genetic Association	3	0	5
9	PSMD12	proteasome 26S subunit, non-ATPase 12	ENSG00000197170	17	Syndromic	1	0	3
9	PTBP2	polypyrimidine tract binding protein 2	ENSG00000117569	1	Rare Single Gene Mutation, Genetic Association	3	0	4
9	PTCHD1	patched domain containing 1	ENSG00000165186	X	Rare Single Gene Mutation, Genetic Association	1	0	11
9	PTEN	phosphatase and tensin homolog (mutated in multiple advanced cancers 1)	ENSG00000171862	10	Rare Single Gene Mutation, Syndromic, Functional	1	0	61
9	PTCHD1-AS	PTCHD1antisense RNA (head to head)	ENSG00000233067	X	Rare Single Gene Mutation	2	0	3
9	PTGS2	prostaglandin-endoperoxide synthase 2	ENSG00000073756	1	Rare Single Gene Mutation, Genetic Association, Functional	3	0	7
9	PTK7	Protein tyrosine kinase 7 (inactive)	ENSG00000112655	6	Rare Single Gene Mutation	2	0	4
9	PTPN11	protein tyrosine phosphatase, non-receptor type 11	ENSG00000179295	12	Rare Single Gene Mutation, Syndromic	1	0	16
9	PTPRB	protein tyrosine phosphatase, receptor type B	ENSG00000127329	12	Rare Single Gene Mutation, Genetic Association	3	0	3
9	PTPRC	protein tyrosine phosphatase, receptor type, C	ENSG00000081237	1	Rare Single Gene Mutation, Genetic Association	3	0	9
9	PTPRT	protein tyrosine phosphatase, receptor type, T	ENSG00000196090	20	Rare Single Gene Mutation, Functional	3	0	9
9	PXDN	peroxidasin	ENSG00000130508	2	Rare Single Gene Mutation	3	0	5
9	PYHIN1	Pyrin and HIN domain family, member 1	ENSG00000163564	1	Rare Single Gene Mutation	2	0	4
9	QRICH1	glutamine rich 1	ENSG00000198218	3	Rare Single Gene Mutation	2	0	4
9	RAB11FIP5	RAB11 family interacting protein 5	ENSG00000135631	2	Rare Single Gene Mutation	3	0	5
9	RAB2A	RAB2A, member RAS oncogene family	ENSG00000104388	8	Rare Single Gene Mutation	2	0	8
9	RAB39B	RAB39B, member RAS oncogene family	ENSG00000155961	X	Rare Single Gene Mutation	3	0	12
9	RAB43	RAB43, member RAS oncogene family	ENSG00000172780	3	Rare Single Gene Mutation	2	0	2
9	RAC1	Rac family small GTPase 1	ENSG00000136238	7	Syndromic, Functional		1	5
9	RAD21	RAD21cohesin complex component	ENSG00000164754	8	Syndromic		1	3
9	RAD21L1	RAD21 cohesin complex component like 1	ENSG00000244588	20	Rare Single Gene Mutation	3	0	2
9	RAI1	retinoic acid induced 1	ENSG00000108557	17	Rare Single Gene Mutation, Syndromic	1	0	21
9	RALA	RAS like proto-oncogene A	ENSG00000006451	7	Syndromic		1	2
9	RALGAPB	Ral GTPase activating protein non-catalytic beta subunit	ENSG00000170471	20	Rare Single Gene Mutation	2	0	4
9	RANBP17	RAN binding protein 17	ENSG00000204764	5	Rare Single Gene Mutation	2	0	6
9	RAPGEF4	Rap guanine nucleotide exchange factor (GEF) 4	ENSG00000091428	2	Rare Single Gene Mutation	3	0	17
9	RASSF5	Ras association domain family member 5	ENSG00000266094	1	Rare Single Gene Mutation, Genetic Association	3	0	3
9	RBFOX1	RNA binding protein, fox-1 homolog (C. elegans) 1	ENSG00000078328	16	Rare Single Gene Mutation, Genetic Association	2	0	34
9	RBM27	RNA binding motif protein 27	ENSG00000091009	5	Rare Single Gene Mutation	2	0	3
9	REEP3	receptor accessory protein 3	ENSG00000165476	10	Rare Single Gene Mutation	3	0	3
9	RELN	Reelin	ENSG00000189056	7	Rare Single Gene Mutation, Syndromic, Genetic Association, Functional	1	0	52
9	RERE	Arginine-glutamic acid dipeptide (RE) repeats	ENSG00000142599	1	Rare Single Gene Mutation, Syndromic, Genetic Association	1	0	7
9	RFX3	regulatory factor X3	ENSG00000080298	9	Rare Single Gene Mutation	1	0	6
9	RGS7	regulator of G-protein signaling 7	ENSG00000182901	1	Rare Single Gene Mutation	3	0	6
9	RHEB	Ras homolog, mTORC1 binding	ENSG00000106615	7	Syndromic		1	1
9	RHOXF1	Rhox homeobox family, member 1	ENSG00000101883	X	Genetic Association	3	0	3
9	RIMS1	Regulating synaptic membrane exocytosis 1	ENSG00000079841	6	Rare Single Gene Mutation, Genetic Association	1	0	7
9	RIMS3	regulating synaptic membrane exocytosis 3	ENSG00000117016	1	Rare Single Gene Mutation	3	0	4
9	RIT2	Ras-like without CAAX 2	ENSG00000152214	18	Genetic Association	3	0	3
9	RLIM	Ring finger protein, LIM domain interacting	ENSG00000131263	X	Rare Single Gene Mutation, Syndromic		1	4
9	RNF135	Ring finger protein 135	ENSG00000181481	17	Rare Single Gene Mutation, Syndromic, Genetic Association	3	1	4
9	RNF25	ring finger protein 25	ENSG00000163481	2	Rare Single Gene Mutation	3	0	2
9	RNF38	ring finger protein 38	ENSG00000137075	9	Rare Single Gene Mutation	3	0	2
9	ROBO2	roundabout guidance receptor 2	ENSG00000185008	3	Rare Single Gene Mutation, Genetic Association, Functional	2	0	8
9	RORA	RAR-related orphan receptor A	ENSG00000069667	15	Rare Single Gene Mutation, Syndromic, Genetic Association, Functional		1	18
9	RORB	RAR related orphan receptor B	ENSG00000198963	9	Rare Single Gene Mutation, Syndromic, Functional	1	0	5
9	RPL10	ribosomal protein L10	ENSG00000147403	X	Rare Single Gene Mutation, Syndromic	3	0	13
9	RP11-1407O15.2		ENSG00000182591	17	Rare Single Gene Mutation	3	0	1
9	RPS6KA2	ribosomal protein S6 kinase, 90kDa, polypeptide 2	ENSG00000071242	6	Rare Single Gene Mutation	3	0	4
9	RPS6KA3	Ribosomal protein S6 kinase, 90kDa, polypeptide 3	ENSG00000177189	X	Rare Single Gene Mutation, Syndromic	3	1	9
9	SAE1	SUMO1 activating enzyme subunit 1	ENSG00000142230	19	Rare Single Gene Mutation	2	0	3
9	SAMD11	sterile alpha motif domain containing 11	ENSG00000187634	1	Rare Single Gene Mutation	3	0	2
9	SASH1	SAM and SH3 domain containing 1	ENSG00000111961	6	Rare Single Gene Mutation	3	0	2
9	SATB2	SATB homeobox 2	ENSG00000119042	2	Rare Single Gene Mutation, Syndromic, Genetic Association	3	1	28
9	SBF1	SET binding factor 1	ENSG00000100241	22	Rare Single Gene Mutation	2	0	9
9	SCFD2	sec1 family domain containing 2	ENSG00000184178	4	Rare Single Gene Mutation	3	0	2
9	SCN1A	sodium channel, voltage-gated, type I, alpha subunit	ENSG00000144285	2	Rare Single Gene Mutation, Syndromic, Genetic Association	1	0	59
9	SCN2A	sodium channel, voltage-gated, type II, alpha subunit	ENSG00000136531	2	Rare Single Gene Mutation, Syndromic	1	0	62
9	SCN4A	Sodium channel, voltage gated, type IV alpha subunit	ENSG00000007314	17	Rare Single Gene Mutation	3	0	4
9	SCN8A	sodium channel, voltage gated, type VIII, alpha subunit	ENSG00000196876	12	Rare Single Gene Mutation, Syndromic	1	0	34
9	SCN9A	sodium voltage-gated channel alpha subunit 9	ENSG00000169432	2	Rare Single Gene Mutation	2	0	5
9	SCP2	sterol carrier protein 2	ENSG00000116171	1	Rare Single Gene Mutation	3	0	2
9	SDC2	syndecan 2 (heparan sulfate proteoglycan 1, cell surface-associated, fibroglycan )	ENSG00000169439	8	Rare Single Gene Mutation, Genetic Association	3	0	4
9	SEMA5A	sema domain, seven thrombospondin repeats (type 1 and type 1-like), transmembrane domain (TM) and short cytoplasmic domain, (semaphorin) 5A	ENSG00000112902	5	Rare Single Gene Mutation, Genetic Association, Functional	2	0	17
9	SET	SETnuclear proto-oncogene	ENSG00000152217	9	Rare Single Gene Mutation	2	0	4
9	SETBP1	SET binding protein 1	ENSG00000152217	18	Rare Single Gene Mutation, Syndromic	1	0	13
9	SETD1B	SET domain containing 1B	ENSG00000139718	12	Rare Single Gene Mutation, Syndromic	3	1	9
9	SETD2	SET domain containing 2	ENSG00000181555	3	Rare Single Gene Mutation, Syndromic	1	0	12
9	SETD5	SET domain containing 5	ENSG00000168137	3	Rare Single Gene Mutation, Syndromic	1	0	24
9	SETDB1	SET domain, bifurcated 1	ENSG00000143379	1	Rare Single Gene Mutation	3	0	3
9	SETDB2	SET domain, bifurcated 2	ENSG00000136169	13	Rare Single Gene Mutation, Syndromic	3	0	2
9	SEZ6L2	SEZ6L2 seizure related 6 homolog (mouse)-like 2	ENSG00000174938	16	Rare Single Gene Mutation, Genetic Association	3	0	6
9	SF3B1	splicing factor 3b subunit 1	ENSG00000115524	2	Rare Single Gene Mutation	3	0	4
9	SGSH	N-sulfoglucosamine sulfohydrolase	ENSG00000181523	17	Rare Single Gene Mutation, Syndromic		1	5
9	SGSM3	Small G protein signaling modulator 3	ENSG00000100359	22	Rare Single Gene Mutation	3	0	5
9	SH3RF3	SH3 domain containing ring finger 3	ENSG00000172985	2	Rare Single Gene Mutation	3	0	2
9	SHANK1	SH3 and multiple ankyrin repeat domains 1	ENSG00000161681	19	Rare Single Gene Mutation, Genetic Association	2	0	8
9	SHANK2	SH3 and multiple ankyrin repeat domains 2	ENSG00000162105	11	Rare Single Gene Mutation, Syndromic, Genetic Association, Functional	1	0	34
9	SHANK3	SH3 and multiple ankyrin repeat domains 3	ENSG00000251322	22	Rare Single Gene Mutation, Syndromic, Genetic Association, Functional	1	0	81
9	SHOX	short stature homeobox	ENSG00000185960	X,Y	Rare Single Gene Mutation	2	0	2
9	SIK1	Salt-inducible kinase 1	ENSG00000142178	21	Rare Single Gene Mutation, Syndromic		1	5
9	SIN3A	SIN3 transcription regulator family member A	ENSG00000169375	15	Rare Single Gene Mutation, Syndromic	1	0	8
9	SLC12A5	Solute carrier family 12 (potassium/chloride transporter), member 5	ENSG00000124140	20	Rare Single Gene Mutation	2	0	5
9	SLC1A1	solute carrier family 1 (neuronal/epithelial high affinity glutamate transporter, system Xag), member 1	ENSG00000106688	9	Rare Single Gene Mutation, Genetic Association	3	0	12
9	SLC1A2	Solute carrier family 1 (glial high affinity glutamate transporter), member 2	ENSG00000110436	11	Rare Single Gene Mutation, Genetic Association, Functional		1	6
9	SLC22A9	solute carrier family 22 member 9	ENSG00000149742	11	Rare Single Gene Mutation	3	0	4
9	SLC24A2	solute carrier family 24 member 2	ENSG00000155886	9	Rare Single Gene Mutation	3	0	3
9	SLC25A12	solute carrier family 25 (mitochondrial carrier, Aralar), member 12	ENSG00000115840	2	Rare Single Gene Mutation, Genetic Association, Functional	3	0	21
9	SLC25A39	solute carrier family 25 member 39	ENSG00000013306	17	Rare Single Gene Mutation	3	0	3
9	SLC27A4	Solute carrier family 27 (fatty acid transporter), member 4	ENSG00000167114	9	Rare Single Gene Mutation	3	0	1
9	SLC29A4	solute carrier family 29 member 4	ENSG00000164638	7	Rare Single Gene Mutation	3	0	1
9	SLC38A10	solute carrier family 38, member 10	ENSG00000157637	17	Rare Single Gene Mutation	2	0	2
9	SLC45A1	solute carrier family 45 member 1	ENSG00000162426	1	Rare Single Gene Mutation, Syndromic		1	2
9	SLC4A10	solute carrier family 4, sodium bicarbonate transporter-like, member 10	ENSG00000144290	2	Rare Single Gene Mutation, Genetic Association	3	0	6
9	SLC6A1	Solute carrier family 6 (neurotransmitter transporter), member 1	ENSG00000157103	3	Rare Single Gene Mutation, Syndromic, Genetic Association	1	0	24
9	SLC6A3	Solute carrier family 6 (neurotransmitter transporter), member 3	ENSG00000142319	5	Rare Single Gene Mutation, Genetic Association, Functional	2	0	15
9	SLC6A4	solute carrier family 6 (neurotransmitter transporter, serotonin), member 4	ENSG00000108576	17	Rare Single Gene Mutation, Genetic Association	3	0	26
9	SLC6A8	solute carrier family 6 (neurotransmitter transporter, creatine), member 8	ENSG00000130821	X	Rare Single Gene Mutation, Syndromic	3	0	13
9	SLC7A3	Solute carrier family 7 (cationic amino acid transporter, y+ system), member 3	ENSG00000165349	X	Rare Single Gene Mutation	2	0	2
9	SLC7A5	solute carrier family 7 member 5	ENSG00000103257	16	Rare Single Gene Mutation, Functional	2	0	3
9	SLC7A7	solute carrier family 7 member 7	ENSG00000155465	14	Rare Single Gene Mutation	3	0	3
9	SLC9A6	solute carrier family 9 (sodium/hydrogen exchanger), member 6	ENSG00000198689	X	Rare Single Gene Mutation, Syndromic, Functional	1	0	15
9	SLC9A9	solute carrier family 9 (sodium/hydrogen exchanger), member 9	ENSG00000181804	3	Rare Single Gene Mutation, Genetic Association, Functional	3	0	12
9	SLCO1B3	Solute carrier organic anion transporter family, member 1B3	ENSG00000111700	12	Rare Single Gene Mutation	3	0	4
9	SLITRK5	SLIT and NTRK like family member 5	ENSG00000165300	13	Rare Single Gene Mutation, Functional	2	0	9
9	SMAD4	SMAD family member 4	ENSG00000141646	18	Rare Single Gene Mutation	2	0	4
9	SMARCA2	SWI/SNF related, matrix associated, actin dependent regulator of chromatin, subfamily a, member 2	ENSG00000080503	9	Rare Single Gene Mutation, Syndromic, Genetic Association		1	16
9	SMARCA4	SWI/SNF related, matrix associated, actin dependent regulator of chromatin, subfamily a, member 4	ENSG00000127616	19	Rare Single Gene Mutation, Syndromic	2	0	7
9	SERPINE1	serpin family E member 1	ENSG00000106366	7	Genetic Association	3	0	2
9	SLC22A15	Solute carrier family 22, member 15	ENSG00000163393	1	Genetic Association	3	0	1
9	SLC25A27	solute carrier family 25 member 27	ENSG00000153291	6	Genetic Association	3	0	1
9	SLC35B1	solute carrier family 35 member B1	ENSG00000121073	17	Genetic Association	2	0	1
9	SMARCC2	SWI/SNF related, matrix associated, actin dependent regulator of chromatin, subfamily c, member 2	ENSG00000139613	12	Rare Single Gene Mutation, Syndromic, Functional	1	0	11
9	SMC1A	structural maintenance of chromosomes 1A	ENSG00000072501	X	Rare Single Gene Mutation, Syndromic		1	6
9	SMC3	structural maintenance of chromosomes 3	ENSG00000108055	10	Rare Single Gene Mutation, Syndromic	3	1	9
9	SMG6	SMG6, nonsense mediated mRNA decay factor	ENSG00000070366	17	Rare Single Gene Mutation	3	0	2
9	SMURF1	SMAD specific E3 ubiquitin protein ligase 1	ENSG00000198742	7	Rare Single Gene Mutation	3	0	2
9	SNAP25	Synaptosomal-associated protein, 25kDa	ENSG00000132639	20	Rare Single Gene Mutation, Genetic Association	3	0	6
9	SND1	staphylococcal nuclease and tudor domain containing 1	ENSG00000197157	7	Rare Single Gene Mutation, Genetic Association	3	0	8
9	SNTG2	syntrophin gamma 2	ENSG00000172554	2	Rare Single Gene Mutation	3	0	6
9	SNX14	Sorting nexin 14	ENSG00000135317	6	Rare Single Gene Mutation, Syndromic		1	6
9	SNX5	sorting nexin 5	ENSG00000089006	20	Rare Single Gene Mutation	2	0	3
9	SOD1	superoxide dismutase 1	ENSG00000142168	21	Genetic Association, Functional	3	0	2
9	SON	SONDNA binding protein	ENSG00000115904	21	Rare Single Gene Mutation, Syndromic	1	0	4
9	SOX5	SRY-box 5	ENSG00000134532	12	Rare Single Gene Mutation, Syndromic, Genetic Association	1	0	14
9	SPARCL1	SPARC like 1	ENSG00000152583	4	Rare Single Gene Mutation, Functional	2	0	3
9	SPAST	Spastin	ENSG00000021574	2	Rare Single Gene Mutation	1	0	10
9	RPS10P2-AS1	ribosomal protein S10 pseudogene 2 anti-sense 1	ENSG00000124614	20	Genetic Association, Functional	2	0	4
9	PAK1	p21 (RAC1) activated kinase 1	ENSG00000149269	11	Syndromic		1	3
9	SPEN	spenfamily transcriptional repressor	ENSG00000065526	1	Rare Single Gene Mutation	2	0	7
9	SPP2	secreted phosphoprotein 2	ENSG00000072080	2	Rare Single Gene Mutation	3	0	4
9	SRCAP	Snf2 related CREBBP activator protein	ENSG00000080603	16	Rare Single Gene Mutation	1	0	5
9	SRGAP3	SLIT-ROBO Rho GTPase activating protein 3	ENSG00000196220	3	Rare Single Gene Mutation	3	0	5
9	SRSF11	serine and arginine rich splicing factor 11	ENSG00000116754	1	Rare Single Gene Mutation	2	0	4
9	SSPO	SCO-spondin	ENSG00000197558	7	Rare Single Gene Mutation	3	0	4
9	SSRP1	structure specific recognition protein 1	ENSG00000149136	11	Rare Single Gene Mutation	3	0	2
9	ST7	suppression of tumorigenicity 7	ENSG00000007341	7	Rare Single Gene Mutation	3	0	4
9	ST8SIA2	ST8 alpha-N-acetyl-neuraminide alpha-2,8-sialyltransferase 2	ENSG00000140557	15	Rare Single Gene Mutation, Genetic Association	2	0	9
9	STAG1	stromal antigen 1	ENSG00000118007	3	Rare Single Gene Mutation, Syndromic		1	3
9	STK39	serine threonine kinase 39 (STE20/SPS1 homolog, yeast)	ENSG00000198648	2	Genetic Association	3	0	5
9	STX1A	Syntaxin 1A (brain)	ENSG00000106089	7	Rare Single Gene Mutation, Genetic Association	3	0	6
9	STXBP1	Syntaxin binding protein 1	ENSG00000136854	9	Rare Single Gene Mutation, Syndromic, Functional	1	0	40
9	STXBP5	Syntaxin binding protein 5 (tomosyn)	ENSG00000164506	6	Rare Single Gene Mutation	2	0	6
9	STYK1	Serine/threonine/tyrosine kinase 1	ENSG00000060140	12	Rare Single Gene Mutation, Genetic Association	3	0	2
9	SYAP1	Synapse associated protein 1	ENSG00000169895	X	Rare Single Gene Mutation	3	0	2
9	SYN1	Synapsin 1	ENSG00000008056	X	Rare Single Gene Mutation, Functional	3	0	19
9	SYN2	Synapsin II	ENSG00000157152	3	Rare Single Gene Mutation, Genetic Association, Functional	3	0	6
9	SYNCRIP	synaptotagmin binding cytoplasmic RNA interacting protein	ENSG00000135316	6	Rare Single Gene Mutation	3	0	6
9	SYNE1	spectrin repeat containing, nuclear envelope 1	ENSG00000131018	6	Rare Single Gene Mutation, Genetic Association	3	1	16
9	SYNGAP1	synaptic Ras GTPase activating protein 1	ENSG00000197283	6	Rare Single Gene Mutation, Syndromic	1	0	54
9	SYNJ1	synaptojanin 1	ENSG00000159082	21	Rare Single Gene Mutation	3	0	1
9	SYT1	synaptotagmin 1	ENSG00000067715	12	Rare Single Gene Mutation, Syndromic		1	2
9	SYT17	synaptotagmin XVII	ENSG00000103528	16	Genetic Association	3	0	2
9	TAF1	TATA-box binding protein associated factor 1	ENSG00000147133	X	Rare Single Gene Mutation, Syndromic		1	5
9	TAF1C	TATA-box binding protein associated factor, RNA polymerase I subunit C	ENSG00000103168	16	Rare Single Gene Mutation, Genetic Association	3	0	2
9	TAF6	TATA-box binding protein associated factor 6	ENSG00000106290	7	Rare Single Gene Mutation	2	0	3
9	TANC2	etratricopeptide repeat, ankyrin repeat and coiled-coil containing 2	ENSG00000170921	17	Rare Single Gene Mutation, Syndromic	1	0	10
9	TAOK1	TAO kinase 1	ENSG00000160551	17	Rare Single Gene Mutation, Syndromic	1	0	2
9	TAOK2	TAO kinase 2	ENSG00000149930	16	Rare Single Gene Mutation, Functional	2	0	5
9	TBC1D23	TBC1 domain family member 23	ENSG00000036054	3	Syndromic		1	2
9	TBC1D31	TBC1 domain family, member 31	ENSG00000156787	8	Rare Single Gene Mutation	2	0	4
9	TBC1D5	TBC1 domain family, member 5	ENSG00000131374	3	Rare Single Gene Mutation, Genetic Association	3	0	8
9	TBCK	TBC1 domain containing kinase	ENSG00000145348	4	Syndromic	1	0	1
9	TBL1X	transducin (beta)-like 1X-linked	ENSG00000101849	X	Genetic Association	3	0	1
9	TBL1XR1	transducin beta like 1 X-linked receptor 1	ENSG00000177565	3	Rare Single Gene Mutation, Syndromic	2	0	20
9	TBR1	T-box, brain, 1	ENSG00000136535	2	Rare Single Gene Mutation, Genetic Association, Functional	1	0	26
9	TBX1	T-box 1	ENSG00000184058	22	Syndromic, Functional		1	5
9	TCF20	Transcription factor 20 (AR1)	ENSG00000100207	22	Rare Single Gene Mutation, Syndromic	1	0	10
9	TCF4	Transcription factor 4	ENSG00000196628	18	Rare Single Gene Mutation, Syndromic, Genetic Association	1	0	44
9	TCF7L2	Transcription factor 7-like 2 (T-cell specific, HMG-box)	ENSG00000148737	10	Rare Single Gene Mutation	2	0	3
9	TDO2	tryptophan 2,3-dioxygenase	ENSG00000151790	4	Genetic Association	3	0	4
9	TECTA	tectorin alpha	ENSG00000109927	11	Rare Single Gene Mutation	3	0	7
9	TERF2	Telomeric repeat binding factor 2	ENSG00000132604	16	Rare Single Gene Mutation	2	0	3
9	TET2	Tet methylcytosine dioxygenase 2	ENSG00000168769	4	Rare Single Gene Mutation	2	0	4
9	THBS1	Thrombospondin 1	ENSG00000137801	15	Rare Single Gene Mutation, Genetic Association	3	0	4
9	THRA	thyroid hormone receptor alpha	ENSG00000126351	17	Rare Single Gene Mutation, Functional	3	0	5
9	TLK2	tousled-like kinase 2	ENSG00000146872	17	Rare Single Gene Mutation, Syndromic	1	0	14
9	TM4SF19	transmembrane 4 L six family member 19	ENSG00000145107	3	Rare Single Gene Mutation	3	0	3
9	TM4SF20	Transmembrane 4 L six family member 20	ENSG00000168955	2	Rare Single Gene Mutation		1	1
9	TMEM39B	transmembrane protein 39B	ENSG00000121775	1	Rare Single Gene Mutation	3	0	4
9	TMLHE	trimethyllysine hydroxylase, epsilon	ENSG00000185973	X	Rare Single Gene Mutation, Genetic Association	2	0	5
9	TNRC6B	Trinucleotide repeat containing 6B	ENSG00000100354	22	Rare Single Gene Mutation	2	0	7
9	TOP3B	Topoisomerase (DNA) III beta	ENSG00000100038	22	Rare Single Gene Mutation, Genetic Association, Functional	3	0	6
9	TERB2	telomere repeat binding bouquet formation protein 2	ENSG00000167014	15	Rare Single Gene Mutation	3	0	1
9	TRAF7	TNF receptor associated factor 7	ENSG00000131653	16	Rare Single Gene Mutation, Syndromic	3	1	4
9	TRAPPC6B	trafficking protein particle complex 6B	ENSG00000182400	14	Rare Single Gene Mutation, Syndromic		1	4
9	TRAPPC9	trafficking protein particle complex 9	ENSG00000167632	8	Rare Single Gene Mutation, Syndromic	2	0	13
9	TRIO	Trio Rho guanine nucleotide exchange factor	ENSG00000038382	5	Rare Single Gene Mutation, Syndromic	1	0	24
9	TRIP12	Thyroid hormone receptor interactor 12	ENSG00000153827	2	Rare Single Gene Mutation, Syndromic	1	0	16
9	TRPC6	Transient receptor potential cation channel, subfamily C, member 6	ENSG00000137672	11	Rare Single Gene Mutation	2	0	3
9	TRPM1	transient receptor potential cation channel subfamily M member 1	ENSG00000134160	15	Rare Single Gene Mutation	2	0	4
9	TRRAP	transformation/transcription domain associated protein	ENSG00000196367	7	Rare Single Gene Mutation, Syndromic	3	1	8
9	TSC1	tuberous sclerosis 1	ENSG00000165699	9	Rare Single Gene Mutation, Syndromic	1	0	20
9	TSC2	tuberous sclerosis 2	ENSG00000103197	16	Rare Single Gene Mutation, Syndromic, Genetic Association	1	0	30
9	TSHZ3	teashirt zinc finger homeobox 3	ENSG00000121297	19	Rare Single Gene Mutation, Functional	1	0	3
9	TSPAN17	tetraspanin 17	ENSG00000048140	5	Rare Single Gene Mutation	3	0	3
9	TSPAN4	tetraspanin 4	ENSG00000214063	11	Rare Single Gene Mutation	3	0	4
9	TSPAN7	tetraspanin 7	ENSG00000156298	X	Rare Single Gene Mutation	3	0	7
9	TTI2	TELO2 interacting protein 2	ENSG00000129696	8	Rare Single Gene Mutation		1	2
9	TTN	titin	ENSG00000155657	2	Rare Single Gene Mutation, Syndromic	3	1	20
9	TUBGCP5	tubulin, gamma complex associated protein 5	ENSG00000275835	15	Rare Single Gene Mutation	3	0	4
9	UBE3A	ubiquitin protein ligase E3A	ENSG00000114062	15	Rare Single Gene Mutation, Syndromic, Genetic Association	1	0	27
9	TSPOAP1	TSPO associated protein 1	ENSG00000005379	17	Rare Single Gene Mutation	3	0	5
9	UBE3C	Ubiquitin protein ligase E3C	ENSG00000009335	7	Rare Single Gene Mutation	2	0	4
9	UBN2	ubinuclein 2	ENSG00000157741	7	Rare Single Gene Mutation	2	0	4
9	UBR5	ubiquitin protein ligase E3 component n-recognin 5	ENSG00000104517	8	Rare Single Gene Mutation	2	0	7
9	UIMC1	ubiquitin interaction motif containing 1	ENSG00000087206	5	Rare Single Gene Mutation	3	0	3
9	UNC13A	unc-13 homolog A	ENSG00000130477	19	Rare Single Gene Mutation, Syndromic	3	1	6
9	UNC79	unc-79 homolog, NALCN channel complex subunit	ENSG00000133958	14	Rare Single Gene Mutation	2	0	4
9	UNC80	unc-80 homolog, NALCN activator	ENSG00000144406	2	Rare Single Gene Mutation	3	0	5
9	UPF2	UPF2, regulator of nonsense mediated mRNA decay	ENSG00000151461	10	Rare Single Gene Mutation, Functional	3	0	8
9	UPF3B	UPF3B, regulator of nonsense mediated mRNA decay	ENSG00000125351	X	Rare Single Gene Mutation, Syndromic	1	0	13
9	USH2A	usherin	ENSG00000042781	1	Rare Single Gene Mutation	3	0	6
9	USP15	ubiquitin specific peptidase 15	ENSG00000135655	12	Rare Single Gene Mutation	2	0	3
9	USP45	Ubiquitin specific peptidase 45	ENSG00000123552	6	Rare Single Gene Mutation	2	0	3
9	USP7	Ubiquitin specific peptidase 7 (herpes virus-associated)	ENSG00000187555	16	Rare Single Gene Mutation, Syndromic	2	1	7
9	USP9X	ubiquitin specific peptidase 9 X-linked	ENSG00000124486	X	Rare Single Gene Mutation, Syndromic, Functional		1	7
9	USP9Y	ubiquitin specific peptidase 9, Y-linked	ENSG00000114374	Y	Rare Single Gene Mutation, Genetic Association	3	0	2
9	VAMP2	vesicle associated membrane protein 2	ENSG00000220205	17	Rare Single Gene Mutation, Syndromic		1	2
9	VIL1	Villin 1	ENSG00000127831	2	Rare Single Gene Mutation	2	0	3
9	VPS13B	vacuolar protein sorting 13 homolog B (yeast)	ENSG00000132549	8	Rare Single Gene Mutation, Syndromic	1	0	20
9	TPO	Thyroid peroxidase	ENSG00000115705	2	Genetic Association	3	0	1
9	TRIM33	Tripartite motif containing 33	ENSG00000197323	1	Genetic Association	3	0	1
9	TTC25	tetratricopeptide repeat domain 25	ENSG00000204815	17	Genetic Association	3	0	1
9	UBE2H	ubiquitin-conjugating enzyme E2H (UBC8 homolog, yeast)	ENSG00000186591	7	Genetic Association	3	0	2
9	VASH1	vasohibin 1	ENSG00000071246	14	Genetic Association	3	0	4
9	VDR	vitamin D receptor	ENSG00000111424	12	Genetic Association, Functional	3	0	7
9	VSIG4	V-set and immunoglobulin domain containing 4	ENSG00000155659	X	Rare Single Gene Mutation	3	0	2
9	WAC	WW domain containing adaptor with coiled-coil	ENSG00000095787	10	Rare Single Gene Mutation, Syndromic	1	0	17
9	WASF1	WAS protein family member 1	ENSG00000112290	6	Syndromic		1	1
9	WDFY3	WD repeat and FYVE domain containing 3	ENSG00000163625	4	Rare Single Gene Mutation, Syndromic, Functional	1	0	17
9	WDFY4	WDFY family member 4	ENSG00000128815	10	Rare Single Gene Mutation	2	0	6
9	WDR26	WD repeat domain 26	ENSG00000162923	1	Rare Single Gene Mutation, Syndromic		1	5
9	WNK3	WNK lysine deficient protein kinase 3	ENSG00000196632	X	Rare Single Gene Mutation	3	0	6
9	WNT1	Wingless-type MMTV integration site family, member 1	ENSG00000125084	12	Genetic Association	3	0	3
9	WWOX	WW domain containing oxidoreductase	ENSG00000186153	16	Rare Single Gene Mutation, Syndromic	2	0	9
9	XPC	xeroderma pigmentosum, complementation group C	ENSG00000154767	3	Rare Single Gene Mutation, Syndromic		1	11
9	XPO1	Exportin 1 (CRM1 homolog, yeast)	ENSG00000082898	2	Rare Single Gene Mutation, Genetic Association	3	0	6
9	YEATS2	YEATS domain containing 2	ENSG00000163872	3	Rare Single Gene Mutation, Genetic Association	3	0	2
9	YTHDC2	YTH domain containing 2	ENSG00000047188	5	Rare Single Gene Mutation, Genetic Association	3	0	5
9	YWHAE	tyrosine 3-monooxygenase/tryptophan 5-monooxygenase activation protein epsilon	ENSG00000108953	17	Rare Single Gene Mutation	3	0	5
9	YY1	YY1transcription factor	ENSG00000100811	14	Rare Single Gene Mutation, Syndromic, Functional		1	4
9	ZBTB16	Zinc finger and BTB domain containing 16	ENSG00000109906	11	Genetic Association	3	0	1
9	ZBTB20	Zinc finger and BTB domain containing 20	ENSG00000181722	3	Rare Single Gene Mutation, Syndromic	1	0	22
9	ZC3H11A	zinc finger CCCH-type containing 11A	ENSG00000058673	1	Rare Single Gene Mutation	3	0	3
9	ZC3H4	zinc finger CCCH-type containing 4	ENSG00000130749	19	Rare Single Gene Mutation	2	0	3
9	ZFYVE26	zinc finger FYVE-type containing 26	ENSG00000072121	14	Rare Single Gene Mutation	3	0	4
9	ZMYND11	Zinc finger, MYND-type containing 11	ENSG00000015171	10	Rare Single Gene Mutation, Syndromic	2	0	10
9	ZNF18	zinc finger protein 18	ENSG00000154957	17	Rare Single Gene Mutation	3	0	1
9	ZNF292	zinc finger protein 292	ENSG00000188994	6	Rare Single Gene Mutation, Syndromic	1	0	5
9	ZNF385B	Zinc finger protein 385B	ENSG00000144331	2	Genetic Association	3	0	2
9	ZNF462	Zinc finger protein 462	ENSG00000148143	9	Rare Single Gene Mutation, Syndromic	1	0	9
9	ZNF517	Zinc finger protein 517	ENSG00000197363	8	Rare Single Gene Mutation	3	0	3
9	ZNF548	zinc finger protein 548	ENSG00000188785	19	Rare Single Gene Mutation	3	0	3
9	ZNF559	Zinc finger protein 559	ENSG00000188321	19	Rare Single Gene Mutation	3	0	6
9	ZNF626	zinc finger protein 626	ENSG00000188171	19	Rare Single Gene Mutation	3	0	2
9	ZNF713	Zinc finger protein 713	ENSG00000178665	7	Rare Single Gene Mutation	3	0	2
9	ZNF774	Zinc finger protein 774	ENSG00000196391	15	Rare Single Gene Mutation	3	0	3
9	ZNF804A	Zinc finger protein 804A	ENSG00000170396	2	Rare Single Gene Mutation, Genetic Association	2	0	13
9	ZNF827	Zinc finger protein 827	ENSG00000151612	4	Genetic Association	3	0	1
9	ZSWIM6	zinc finger SWIM-type containing 6	ENSG00000130449	5	Syndromic, Genetic Association		1	2
9	ZWILCH	zwilchkinetochore protein	ENSG00000174442	15	Rare Single Gene Mutation	3	0	4
